# Supplementary material for: Bis(2-amino-6-methyl­pyrimidin-1-ium-4-olate-κ2 N 3,O)bis­(nitrato-κ2 O,O′)cadmium(II)
Source: Acta Crystallogr Sect E Struct Rep Online. 2010 May 8;66(Pt 6):m617. doi: 10.1107/S1600536810015874 (PMC2979534; doi:10.1107/S1600536810015874)
Supplement: Supplementary file 2 [file e-66-0m617-Isup2.hkl]

# 
# h,k,l, Fc-squared, Fo-squared, sigma(Fo-squared) and status flag 
# 
data_I
_shelx_title ' 2AMPCd                      New: P-1' 
_shelx_refln_list_code          4 
_shelx_F_calc_maximum      179.33 
_exptl_crystal_F_000       484.00 
_reflns_d_resolution_high  0.7542 
 loop_ 
 _symmetry_equiv_pos_as_xyz 
 'x, y, z' 
 '-x, -y, -z' 
 _cell_length_a     7.7230 
_cell_length_b     9.5247 
_cell_length_c    13.1130 
_cell_angle_alpha  70.198 
_cell_angle_beta   81.954 
_cell_angle_gamma  69.840 
 _shelx_F_squared_multiplier     1.000 
 loop_ 
 _refln_index_h 
 _refln_index_k 
 _refln_index_l 
 _refln_F_squared_calc 
 _refln_F_squared_meas 
 _refln_F_squared_sigma 
 _refln_observed_status 
   1   0   0     1345.83     1316.57     13.07 o 
   2   0   0       99.05       77.53      1.29 o 
   3   0   0      102.74      117.07      4.05 o 
   4   0   0     2697.08     2652.00    108.72 o 
   5   0   0      972.94      939.49     64.87 o 
   6   0   0      124.16      127.74     11.14 o 
   7   0   0      463.03      507.63     51.71 o 
   8   0   0       57.58       60.76     13.12 o 
   9   0   0       51.30       65.86     17.55 o 
  -9   1   0       13.70       11.33      3.21 o 
  -8   1   0      166.58      177.29     25.51 o 
  -7   1   0       37.95       39.17      3.75 o 
  -6   1   0      429.02      463.64     30.73 o 
  -5   1   0       48.19       56.08      3.62 o 
  -4   1   0     3118.26     3000.45    145.11 o 
  -3   1   0     1905.47     1757.98     53.36 o 
  -2   1   0      294.45      327.16      8.11 o 
  -1   1   0     2882.55     3018.00     27.91 o 
   0   1   0     3116.88     3123.25     23.32 o 
   1   1   0     7712.38     7681.68    103.43 o 
   2   1   0      227.31      202.48      5.24 o 
   3   1   0     1717.40     1662.07     50.95 o 
   4   1   0       27.95       20.37      1.21 o 
   5   1   0     2184.87     2160.21    101.60 o 
   6   1   0      134.30      125.49     12.69 o 
   7   1   0      785.68      838.12     92.70 o 
   8   1   0       45.66       53.02      4.59 o 
   9   1   0        9.84       12.56      1.90 o 
  -8   2   0       20.13       23.16      3.69 o 
  -7   2   0      270.31      246.98     28.89 o 
  -6   2   0       46.75       54.27      2.75 o 
  -5   2   0     1311.15     1301.17     90.82 o 
  -4   2   0      303.47      285.32     16.29 o 
  -3   2   0     1757.14     1709.80     55.90 o 
  -2   2   0      239.81      232.72      3.53 o 
  -1   2   0     4060.24     4331.49     40.28 o 
   0   2   0     4992.74     5225.05     46.20 o 
   1   2   0     8143.31     7793.24    112.61 o 
   2   2   0     2986.82     3171.13     82.81 o 
   3   2   0      766.04      818.50     29.47 o 
   4   2   0     2689.20     2639.56    107.17 o 
   5   2   0       72.63       71.26      5.03 o 
   6   2   0     1507.32     1707.62    106.42 o 
   7   2   0        0.44       -2.04      2.04 o 
   8   2   0      193.48      192.11     20.32 o 
   9   2   0        0.75        2.21      1.39 o 
  10   2   0       40.42       21.00      6.17 o 
  -8   3   0        8.91        9.31      3.22 o 
  -7   3   0       63.88       63.01      5.25 o 
  -6   3   0      241.04      245.81     20.15 o 
  -5   3   0      584.99      628.61     47.99 o 
  -4   3   0      506.48      550.59     16.80 o 
  -3   3   0      119.70      124.65      2.56 o 
  -2   3   0     3398.71     3371.59     62.36 o 
  -1   3   0      312.44      350.64      3.62 o 
   0   3   0     3561.87     3527.08     38.98 o 
   1   3   0      278.61      328.44      7.54 o 
   2   3   0     6811.34     6359.90    145.31 o 
   3   3   0     1790.98     1588.58     61.57 o 
   4   3   0      443.01      453.31     21.79 o 
   5   3   0      336.15      361.38     27.65 o 
   6   3   0       70.54       81.51      7.07 o 
   7   3   0     1648.34     1814.96    147.60 o 
   8   3   0      194.17      184.57     17.51 o 
   9   3   0      121.74      127.69     13.46 o 
  10   3   0        0.01        1.66      1.63 o 
  -7   4   0        1.52       -1.21      1.80 o 
  -6   4   0      159.86      171.85     14.72 o 
  -5   4   0      256.64      271.60     19.12 o 
  -4   4   0      343.08      358.60     16.12 o 
  -3   4   0      389.98      401.01     14.87 o 
  -2   4   0      115.38      121.10      3.37 o 
  -1   4   0     1983.52     2139.42     18.07 o 
   0   4   0     1762.73     1693.33     12.45 o 
   1   4   0     4690.19     4642.47     96.13 o 
   2   4   0      137.68      135.59      4.74 o 
   3   4   0     3635.17     3615.00    119.99 o 
   4   4   0      240.84      229.85      8.95 o 
   5   4   0      693.75      719.57     38.07 o 
   6   4   0      315.09      368.42     28.98 o 
   7   4   0      825.94      879.98     83.55 o 
   8   4   0      106.00      104.87     14.54 o 
   9   4   0       37.41       45.14      6.14 o 
  10   4   0       48.11       56.03     20.61 o 
  -7   5   0       58.11       65.15      8.96 o 
  -6   5   0       17.42       21.22      2.94 o 
  -5   5   0      189.32      213.82      9.52 o 
  -4   5   0       19.82       24.19      3.05 o 
  -3   5   0      641.17      575.92     10.19 o 
  -2   5   0      278.11      264.09      4.56 o 
  -1   5   0     1195.67     1179.69     12.24 o 
   0   5   0     3392.73     3643.67     31.96 o 
   1   5   0     1817.51     1773.13     41.98 o 
   2   5   0     4516.64     4601.58     97.96 o 
   3   5   0      761.34      850.60     36.92 o 
   4   5   0     1181.12     1240.61     87.64 o 
   5   5   0       55.16       54.18      3.63 o 
   6   5   0      610.07      585.40     55.67 o 
   7   5   0        0.18       -0.66      0.99 o 
   8   5   0      346.59      376.92     34.60 o 
   9   5   0       65.71       73.69      4.87 o 
  10   5   0       58.19       40.86      7.08 o 
  -6   6   0       44.17       56.24      4.78 o 
  -5   6   0       34.37       44.39      4.06 o 
  -4   6   0      257.21      290.53      8.18 o 
  -3   6   0       36.43       28.63      2.58 o 
  -2   6   0      336.46      335.53      6.38 o 
  -1   6   0        2.46        0.01      1.12 o 
   0   6   0     1041.29     1053.02     12.30 o 
   1   6   0      159.21      156.62      2.99 o 
   2   6   0     1564.93     1568.32     36.87 o 
   3   6   0      119.90      135.83      3.91 o 
   4   6   0     1115.75     1020.13     39.58 o 
   5   6   0      612.58      641.10     41.21 o 
   6   6   0      242.65      204.85     14.02 o 
   7   6   0      474.25      475.48     54.86 o 
   8   6   0        1.15        3.20      1.32 o 
   9   6   0      158.98      202.97     34.26 o 
  -5   7   0       14.64       15.31      4.00 o 
  -4   7   0      145.59      147.63     12.74 o 
  -3   7   0       57.83       71.93      4.29 o 
  -2   7   0       64.04       48.56      3.43 o 
  -1   7   0      568.90      562.70      7.99 o 
   0   7   0       30.52       25.28      1.93 o 
   1   7   0      629.14      650.30     18.49 o 
   2   7   0        2.47        3.18      1.86 o 
   3   7   0     1422.14     1318.21     46.34 o 
   4   7   0      252.75      255.30     14.39 o 
   5   7   0      517.98      553.89     30.05 o 
   6   7   0       69.82       76.98      4.79 o 
   7   7   0      100.32       99.57      6.38 o 
   8   7   0      132.96      139.76     18.99 o 
   9   7   0      100.20      114.15     19.17 o 
  -4   8   0        1.88        9.31      3.76 o 
  -3   8   0      107.97      114.58      5.05 o 
  -2   8   0       39.24       45.79      4.81 o 
  -1   8   0       80.93       88.31      4.40 o 
   0   8   0      133.00      143.96      6.25 o 
   1   8   0      558.33      540.54     14.45 o 
   2   8   0      318.68      317.12     13.76 o 
   3   8   0        4.41        5.28      1.44 o 
   4   8   0      410.68      411.70     31.54 o 
   5   8   0       15.40       15.93      1.58 o 
   6   8   0      572.56      602.96     49.92 o 
   7   8   0       66.17       87.85     10.39 o 
   8   8   0      157.41      157.69     25.00 o 
   9   8   0       33.63       41.38      5.66 o 
  -3   9   0       11.89        8.85      5.22 o 
  -2   9   0      122.89      115.21     12.32 o 
  -1   9   0        0.39        1.93      2.73 o 
   0   9   0        8.90       14.47      2.38 o 
   1   9   0       28.46       36.04      2.95 o 
   2   9   0      673.89      645.34     34.93 o 
   3   9   0      587.28      577.41     37.66 o 
   4   9   0      213.14      223.78     15.74 o 
   5   9   0       42.43       52.61      3.07 o 
   6   9   0       56.17       59.47      3.09 o 
   7   9   0      140.20      169.04     27.71 o 
   8   9   0        0.05       -0.82      2.16 o 
  -1  10   0       63.26       69.82      6.40 o 
   0  10   0        7.06        4.61      3.98 o 
   1  10   0      246.71      258.49     15.36 o 
   2  10   0        3.41        1.16      1.70 o 
   3  10   0      344.37      334.88     22.93 o 
   4  10   0        0.89       -0.31      1.47 o 
   5  10   0      145.50      141.38     13.36 o 
   6  10   0       82.92       83.73     12.47 o 
   7  10   0       67.79       69.16     12.65 o 
   1  11   0        7.78        8.23      2.76 o 
   2  11   0      108.38      114.76     12.04 o 
   3  11   0       42.81       40.16      6.51 o 
   4  11   0      229.61      252.27     22.47 o 
   5  11   0       23.79       14.68      2.68 o 
   6  11   0       44.10       42.68      4.47 o 
  -5 -11   1       35.37       39.97      7.70 o 
  -4 -11   1       56.52       60.64      6.38 o 
  -3 -11   1       88.30      103.91      7.47 o 
  -2 -11   1        3.69        2.55      2.41 o 
  -1 -11   1       86.87       87.93      9.64 o 
  -7 -10   1      117.65      122.02     24.01 o 
  -6 -10   1       78.47       84.40     12.60 o 
  -5 -10   1        5.83        7.91      1.83 o 
  -4 -10   1      372.05      365.28     25.72 o 
  -3 -10   1       18.99       25.07      2.78 o 
  -2 -10   1      360.78      355.56     16.03 o 
  -1 -10   1       64.75       54.59      3.56 o 
   0 -10   1       24.83       23.88      6.42 o 
   1 -10   1       79.50       74.88     10.47 o 
  -8  -9   1      164.71      180.48     31.13 o 
  -7  -9   1       13.91       21.36      4.76 o 
  -6  -9   1      307.13      358.14     48.35 o 
  -5  -9   1      143.10      134.97     15.23 o 
  -4  -9   1        2.96        4.42      1.53 o 
  -3  -9   1      441.13      452.90     30.03 o 
  -2  -9   1      313.31      303.77     15.82 o 
  -1  -9   1      210.66      203.38      7.26 o 
   0  -9   1       15.08       17.26      3.30 o 
   1  -9   1      238.58      268.84     16.35 o 
   2  -9   1        4.79       10.23      3.69 o 
   3  -9   1       47.97       55.18      8.54 o 
  -9  -8   1      104.67      120.32     29.07 o 
  -8  -8   1       50.78       53.14      6.28 o 
  -7  -8   1      257.51      240.60     25.42 o 
  -6  -8   1       11.20       11.62      2.36 o 
  -5  -8   1      239.73      277.74     19.70 o 
  -4  -8   1        9.15       12.39      1.84 o 
  -3  -8   1     1253.00     1164.06     66.08 o 
  -2  -8   1      415.93      392.62     22.06 o 
  -1  -8   1      623.88      636.95     20.33 o 
   0  -8   1      179.15      166.40      5.22 o 
   1  -8   1      201.41      214.02      6.07 o 
   2  -8   1      168.95      192.50      6.97 o 
   3  -8   1        0.53        0.78      2.02 o 
   4  -8   1       72.77       63.69      6.32 o 
  -9  -7   1      126.79      148.36     23.67 o 
  -8  -7   1       64.04       63.23      7.58 o 
  -7  -7   1      438.30      448.95     50.58 o 
  -6  -7   1      243.37      266.84     26.57 o 
  -5  -7   1        1.15        0.41      0.91 o 
  -4  -7   1     1221.49     1149.92     76.95 o 
  -3  -7   1        0.58        0.40      1.16 o 
  -2  -7   1      763.47      804.66     37.67 o 
  -1  -7   1        3.85        4.34      1.51 o 
   0  -7   1      833.75      821.65     12.96 o 
   1  -7   1       46.88       43.59      2.37 o 
   2  -7   1       47.86       66.93      3.63 o 
   3  -7   1      221.92      229.37      6.50 o 
   4  -7   1       91.67       74.04      4.88 o 
   5  -7   1       97.73      104.25      7.46 o 
  -9  -6   1        0.16        0.36      1.24 o 
  -8  -6   1      219.41      244.57     30.79 o 
  -7  -6   1       99.76      104.95     15.27 o 
  -6  -6   1      789.54      746.07     75.36 o 
  -5  -6   1        7.08        6.03      1.17 o 
  -4  -6   1      813.91      805.82     46.24 o 
  -3  -6   1     1619.71     1566.57     74.82 o 
  -2  -6   1       22.36       30.33      1.47 o 
  -1  -6   1      480.98      511.22     14.70 o 
   0  -6   1      232.69      204.03      6.86 o 
   1  -6   1     1514.97     1456.75     19.15 o 
   2  -6   1      289.46      266.50      5.04 o 
   3  -6   1      384.25      439.13      8.70 o 
   4  -6   1       81.23       83.71      4.66 o 
   5  -6   1       63.55       53.20      4.22 o 
   6  -6   1        8.52        7.84      3.81 o 
  -9  -5   1       56.05       48.97      3.77 o 
  -8  -5   1       68.44       69.16      5.67 o 
  -7  -5   1      723.76      700.87     99.36 o 
  -6  -5   1        0.76        2.02      1.22 o 
  -5  -5   1     1351.79     1251.04    108.94 o 
  -4  -5   1      531.31      485.44     31.18 o 
  -3  -5   1     2210.21     2578.27    129.43 o 
  -2  -5   1      905.31      888.65     27.90 o 
  -1  -5   1      877.98      903.46     19.31 o 
   0  -5   1     1359.84     1464.01     33.98 o 
   1  -5   1      692.97      681.79      7.26 o 
   2  -5   1      719.50      677.12      8.67 o 
   3  -5   1        2.09        1.95      1.66 o 
   4  -5   1      560.17      536.69     14.31 o 
   5  -5   1        5.49        5.28      1.97 o 
   6  -5   1      117.83      134.11     10.89 o 
   7  -5   1        5.80        6.70      3.09 o 
 -10  -4   1       26.47       26.59      5.03 o 
  -9  -4   1      112.46      113.55     12.79 o 
  -8  -4   1      160.47      169.37     20.62 o 
  -7  -4   1      135.97      145.35     13.48 o 
  -6  -4   1      940.63      942.26     96.25 o 
  -5  -4   1       13.34       18.72      1.45 o 
  -4  -4   1      778.76      768.73     43.61 o 
  -3  -4   1      136.41      120.75      5.41 o 
  -2  -4   1     4153.66     4254.38    126.86 o 
  -1  -4   1       77.81       86.04      2.43 o 
   0  -4   1     3621.38     3741.32     53.98 o 
   1  -4   1     1060.84     1111.31      9.37 o 
   2  -4   1      464.20      454.91      5.31 o 
   3  -4   1      639.88      621.36     18.47 o 
   4  -4   1      193.95      183.19      8.47 o 
   5  -4   1      236.55      207.30     11.76 o 
   6  -4   1        9.36       14.13      2.37 o 
   7  -4   1       71.20       83.79      5.48 o 
 -10  -3   1       75.88       64.66      7.11 o 
  -9  -3   1        5.42        5.19      1.30 o 
  -8  -3   1      306.97      279.84     32.76 o 
  -7  -3   1        8.49        6.74      1.34 o 
  -6  -3   1      914.89     1048.72    122.22 o 
  -5  -3   1      231.14      270.16     27.90 o 
  -4  -3   1      410.65      399.79     20.95 o 
  -3  -3   1    11778.20    12326.90    438.32 o 
  -2  -3   1     2806.98     3089.12     89.15 o 
  -1  -3   1     3317.17     3513.03     78.23 o 
   0  -3   1      585.75      637.24      6.02 o 
   1  -3   1    10706.60    10996.58     77.10 o 
   2  -3   1      140.50      199.09      2.94 o 
   3  -3   1      456.79      494.52      9.88 o 
   4  -3   1      128.01      134.40      6.41 o 
   5  -3   1      394.33      358.34     15.38 o 
   6  -3   1      233.24      234.49     17.06 o 
   7  -3   1       27.19       36.99      2.69 o 
   8  -3   1       30.55       44.61      6.48 o 
  -9  -2   1      103.87      120.08     14.34 o 
  -8  -2   1        1.69        0.20      1.27 o 
  -7  -2   1      644.67      669.97     69.82 o 
  -6  -2   1        1.82        3.37      1.11 o 
  -5  -2   1     1434.65     1620.27     94.82 o 
  -4  -2   1      166.19      158.81     13.03 o 
  -3  -2   1     3050.52     3357.36    230.40 o 
  -2  -2   1     1457.56     1557.10     41.60 o 
  -1  -2   1      152.53      153.70      2.12 o 
   0  -2   1        3.28        5.23      0.61 o 
   1  -2   1     1091.98      979.00      8.33 o 
   2  -2   1     6034.11     5861.48     66.36 o 
   3  -2   1      155.05      188.97      6.85 o 
   4  -2   1     1731.62     1783.44     98.50 o 
   5  -2   1        9.17       17.91      2.08 o 
   6  -2   1      197.67      182.05      7.69 o 
   7  -2   1       28.05       25.86      3.46 o 
   8  -2   1       93.44      110.58     21.69 o 
  -9  -1   1        9.33       10.95      2.89 o 
  -8  -1   1      332.54      349.02     46.76 o 
  -7  -1   1      369.83      391.85     41.72 o 
  -6  -1   1      305.97      316.77     21.39 o 
  -5  -1   1      802.84      872.43     68.00 o 
  -4  -1   1     3190.41     3461.98    154.40 o 
  -3  -1   1       71.74       74.82      4.67 o 
  -2  -1   1     1045.43     1196.67    111.89 o 
  -1  -1   1     1885.92     2244.74     33.11 o 
   0  -1   1     7746.89     7656.38     65.27 o 
   1  -1   1      681.19      654.64      6.91 o 
   2  -1   1      444.28      418.02      8.16 o 
   3  -1   1     1731.42     1722.77     63.18 o 
   4  -1   1       70.27       85.06      5.23 o 
   5  -1   1      695.40      681.65     39.93 o 
   6  -1   1        0.13        0.40      1.13 o 
   7  -1   1      346.38      382.13     43.26 o 
   8  -1   1        6.95       12.03      2.74 o 
   9  -1   1       56.94       69.04     19.35 o 
  -9   0   1        0.01       -1.73      1.73 o 
  -8   0   1      196.84      231.94     25.73 o 
  -7   0   1       99.80      103.82     13.78 o 
  -6   0   1      197.89      176.71     16.94 o 
  -5   0   1      958.88      936.92     74.16 o 
  -4   0   1     1842.06     1918.69     67.20 o 
  -3   0   1     1659.52     1808.52     68.74 o 
  -2   0   1      117.46      150.18      4.62 o 
  -1   0   1     5061.83     5535.94     91.09 o 
   0   0   1      244.96      202.37      1.80 o 
   1   0   1     7614.12     7647.49     52.36 o 
   2   0   1       55.71       83.83      1.68 o 
   3   0   1     2063.13     2138.46     50.99 o 
   4   0   1     3061.20     3157.58    113.41 o 
   5   0   1     1176.66     1149.36     73.85 o 
   6   0   1      192.55      188.51     13.40 o 
   7   0   1      117.40      113.56     10.57 o 
   8   0   1      392.53      400.86     44.38 o 
   9   0   1       11.09        6.64      2.87 o 
  -9   1   1       20.30       26.21      3.60 o 
  -8   1   1        1.85        0.41      1.76 o 
  -7   1   1      246.56      266.19     71.24 o 
  -6   1   1       26.82       35.68      2.03 o 
  -5   1   1      713.59      648.42     36.82 o 
  -4   1   1      291.49      272.14     13.45 o 
  -3   1   1     1115.45     1089.08     43.32 o 
  -2   1   1      346.55      341.99      9.26 o 
  -1   1   1     2587.28     2669.89     42.83 o 
   0   1   1    12122.75    11674.27    104.82 o 
   1   1   1      521.68      498.67      8.92 o 
   2   1   1     1078.02     1127.82     27.35 o 
   3   1   1      264.15      264.10      8.47 o 
   4   1   1     2651.76     2735.46    128.25 o 
   5   1   1       16.84       28.73      3.34 o 
   6   1   1      790.66      731.90     63.27 o 
   7   1   1       38.06       35.48      4.62 o 
   8   1   1       88.38      106.21      8.77 o 
   9   1   1       45.79       57.24      8.56 o 
  -8   2   1       50.63       58.55      5.61 o 
  -7   2   1        3.71        4.28      1.46 o 
  -6   2   1      614.87      595.07     43.25 o 
  -5   2   1      558.59      530.22     48.10 o 
  -4   2   1      462.08      459.00     24.85 o 
  -3   2   1        3.72        5.87      1.20 o 
  -2   2   1     3879.11     3638.83    123.80 o 
  -1   2   1    14595.96    14664.90    139.50 o 
   0   2   1     3940.18     3913.50     33.12 o 
   1   2   1     2026.38     2014.97     33.17 o 
   2   2   1    21453.27    20495.91    582.10 o 
   3   2   1     1599.15     1650.85     48.42 o 
   4   2   1      872.54      861.86     34.36 o 
   5   2   1      552.33      556.43     22.52 o 
   6   2   1        0.05        0.16      0.81 o 
   7   2   1     1002.47     1008.91     93.46 o 
   8   2   1       13.52       17.23      2.27 o 
   9   2   1       87.12       87.63      7.91 o 
  10   2   1        8.69       11.84      9.93 o 
  -8   3   1       25.49       33.63     10.66 o 
  -7   3   1       12.77       16.36      1.97 o 
  -6   3   1      104.87       97.56      7.71 o 
  -5   3   1      485.34      470.28     20.27 o 
  -4   3   1      379.42      401.18     13.66 o 
  -3   3   1       88.77      107.16      5.10 o 
  -2   3   1     1108.74      978.54     22.86 o 
  -1   3   1     5891.08     5840.21     59.96 o 
   0   3   1        2.46        8.67      0.67 o 
   1   3   1        9.16       11.50      1.42 o 
   2   3   1      219.69      213.72      5.53 o 
   3   3   1     8742.64     8650.17    209.73 o 
   4   3   1     1582.87     1563.79     63.06 o 
   5   3   1      105.72       97.28      3.83 o 
   6   3   1     1382.08     1425.28     92.97 o 
   7   3   1      471.58      434.21     35.92 o 
   8   3   1       52.99       50.91      4.92 o 
   9   3   1       13.32       12.76      1.80 o 
  10   3   1       81.06       97.24     35.11 o 
  -7   4   1       43.26       50.91      4.98 o 
  -6   4   1       16.73       23.39      2.48 o 
  -5   4   1      775.30      659.93     43.77 o 
  -4   4   1       45.99       42.34      2.85 o 
  -3   4   1      601.81      594.32     18.15 o 
  -2   4   1      115.03      125.65      3.53 o 
  -1   4   1      480.83      398.30      5.38 o 
   0   4   1     3305.24     3373.18     25.39 o 
   1   4   1      127.59      125.79      2.67 o 
   2   4   1     1730.57     1715.17     37.61 o 
   3   4   1      213.07      241.59      8.16 o 
   4   4   1      999.63      955.64     36.58 o 
   5   4   1      186.28      179.14      7.57 o 
   6   4   1      928.63      879.67     42.56 o 
   7   4   1      198.35      204.41     13.52 o 
   8   4   1      289.73      277.60     28.33 o 
   9   4   1       87.95       86.46      7.89 o 
  10   4   1       21.77       20.63      4.77 o 
  -7   5   1        8.35        4.89      3.16 o 
  -6   5   1       64.29       86.82      4.20 o 
  -5   5   1        8.81        1.49      2.02 o 
  -4   5   1      417.05      377.00     20.14 o 
  -3   5   1       15.58       10.24      1.78 o 
  -2   5   1      904.52      964.45     17.02 o 
  -1   5   1       93.11       80.32      3.44 o 
   0   5   1      907.71      836.01      7.76 o 
   1   5   1     5045.50     5100.54     87.57 o 
   2   5   1     4022.45     4150.08     89.83 o 
   3   5   1      316.72      274.77      6.84 o 
   4   5   1       27.40       26.10      1.44 o 
   5   5   1     1879.27     1897.89    107.69 o 
   6   5   1       22.43       34.90      1.63 o 
   7   5   1      901.08      836.89     65.06 o 
   8   5   1       45.31       45.83      2.94 o 
   9   5   1      160.11      171.08     16.76 o 
  10   5   1       12.15       15.80      2.72 o 
  -6   6   1       12.18       16.19      2.82 o 
  -5   6   1       30.55       39.26      3.58 o 
  -4   6   1       87.34       64.64      4.06 o 
  -3   6   1      259.81      226.71      5.85 o 
  -2   6   1       40.12       44.13      2.77 o 
  -1   6   1     1116.47     1122.91     12.24 o 
   0   6   1      157.78      176.08      2.99 o 
   1   6   1     2244.42     2285.92     32.58 o 
   2   6   1       74.37       77.93      2.08 o 
   3   6   1      893.70      875.05     23.93 o 
   4   6   1      231.34      236.13     10.07 o 
   5   6   1      681.82      587.29     32.51 o 
   6   6   1      386.87      346.30     22.04 o 
   7   6   1      147.28      170.06     15.32 o 
   8   6   1      289.29      321.37     40.69 o 
   9   6   1       16.44       13.35      1.91 o 
  10   6   1       66.41       61.98      7.18 o 
  -5   7   1       69.24       67.94      8.90 o 
  -4   7   1        3.55        4.94      2.44 o 
  -3   7   1       74.97       75.87      4.78 o 
  -2   7   1      378.72      386.96     10.07 o 
  -1   7   1      262.08      242.15      4.81 o 
   0   7   1      783.62      759.13     10.03 o 
   1   7   1        0.72        1.68      1.12 o 
   2   7   1     1552.18     1651.53     53.44 o 
   3   7   1      123.53      121.55      7.23 o 
   4   7   1     1334.17     1246.79     52.80 o 
   5   7   1       78.29       72.02      3.02 o 
   6   7   1      867.99      813.96     58.27 o 
   7   7   1      200.08      183.37     17.59 o 
   8   7   1       22.05       26.23      3.29 o 
   9   7   1       64.52       72.33      7.36 o 
  -5   8   1        0.04       -4.77      4.77 o 
  -4   8   1       78.87       76.39      6.46 o 
  -3   8   1        9.03        7.33      2.79 o 
  -2   8   1      221.99      233.21      6.65 o 
  -1   8   1       81.19       95.74      4.22 o 
   0   8   1      279.51      260.04      6.40 o 
   1   8   1      128.02      127.36      3.99 o 
   2   8   1      364.42      337.38     12.10 o 
   3   8   1      583.94      530.68     27.51 o 
   4   8   1        1.09        1.54      1.25 o 
   5   8   1      564.22      516.19     46.96 o 
   6   8   1       46.51       45.91      4.07 o 
   7   8   1      138.29      163.36     25.15 o 
   8   8   1       35.65       51.99      7.98 o 
   9   8   1      171.94      185.06     40.26 o 
  -3   9   1       24.05       28.75      4.87 o 
  -2   9   1        1.90        2.62      2.43 o 
  -1   9   1      197.42      207.30     28.33 o 
   0   9   1        0.28        3.59      1.99 o 
   1   9   1      228.46      230.06      8.05 o 
   2   9   1      105.43      103.85      4.87 o 
   3   9   1      185.14      174.86      7.39 o 
   4   9   1       85.33       87.58      4.84 o 
   5   9   1      171.35      183.36     15.28 o 
   6   9   1      353.04      356.59     42.90 o 
   7   9   1       35.72       31.98      5.98 o 
   8   9   1      123.87      150.72     34.77 o 
  -2  10   1       37.19       44.02      7.84 o 
  -1  10   1       23.45       19.27      4.33 o 
   0  10   1      146.29      180.96      9.03 o 
   1  10   1       26.17       25.09      2.71 o 
   2  10   1      285.12      294.30     12.04 o 
   3  10   1        6.04        5.84      1.84 o 
   4  10   1       85.74      101.68      3.83 o 
   5  10   1       74.81       82.84      7.67 o 
   6  10   1      138.00      131.97     14.47 o 
   7  10   1       81.78       80.73     11.62 o 
   8  10   1       43.92       63.38      6.58 o 
   0  11   1       28.53       30.80      8.47 o 
   1  11   1      101.10      109.49     21.82 o 
   2  11   1        0.17        2.78      1.84 o 
   3  11   1       70.74       80.70      6.42 o 
   4  11   1       36.51       38.84      5.55 o 
   5  11   1      269.10      278.37     20.64 o 
   6  11   1       12.40       12.93      2.45 o 
   3  12   1       39.16       46.39      4.93 o 
   4  12   1       26.47       30.77      5.80 o 
  -4 -11   2      155.33      167.49     20.72 o 
  -3 -11   2       16.88       14.31      2.94 o 
  -2 -11   2       89.51       91.23      6.40 o 
  -1 -11   2       17.78       14.88      4.81 o 
  -6 -10   2      191.72      202.43     28.49 o 
  -5 -10   2       55.48       48.38      4.32 o 
  -4 -10   2        0.42        2.48      1.57 o 
  -3 -10   2      269.44      272.46     12.39 o 
  -2 -10   2       42.75       45.34      3.28 o 
  -1 -10   2       21.11       25.53      2.88 o 
   0 -10   2       35.83       31.37      6.83 o 
  -8  -9   2        0.09       -1.65      2.57 o 
  -7  -9   2      250.59      274.41     46.78 o 
  -6  -9   2       27.94       29.81      5.67 o 
  -5  -9   2      307.83      327.23     26.49 o 
  -4  -9   2        3.54        2.11      1.69 o 
  -3  -9   2      102.26      109.33      8.11 o 
  -2  -9   2      485.52      480.66     29.61 o 
  -1  -9   2        0.76       -1.96      1.96 o 
   0  -9   2      183.32      187.00     10.87 o 
   1  -9   2       30.57       28.18      4.49 o 
   2  -9   2      167.44      158.77     14.15 o 
  -8  -8   2      138.22      149.99     20.15 o 
  -7  -8   2       46.52       46.12      4.67 o 
  -6  -8   2      311.46      350.02     39.33 o 
  -5  -8   2      140.32      111.21      7.00 o 
  -4  -8   2      470.70      484.00     41.90 o 
  -3  -8   2        7.01        9.21      1.81 o 
  -2  -8   2     1361.09     1345.44     81.95 o 
  -1  -8   2      118.16       94.47      7.55 o 
   0  -8   2      101.37      119.49      4.51 o 
   1  -8   2       74.47       90.97      4.24 o 
   2  -8   2       70.07       60.22      5.49 o 
   3  -8   2      135.52      126.64      6.17 o 
   4  -8   2        7.12       17.23      6.45 o 
  -9  -7   2       72.03       63.84      4.58 o 
  -8  -7   2      131.29      133.20     15.32 o 
  -7  -7   2      173.41      166.98     21.41 o 
  -6  -7   2       75.02      104.32     11.54 o 
  -5  -7   2      328.49      364.65     26.31 o 
  -4  -7   2      305.62      272.56     21.26 o 
  -3  -7   2     1224.05     1158.23     87.90 o 
  -2  -7   2       30.59       30.47      2.68 o 
  -1  -7   2     1055.76     1011.26     51.28 o 
   0  -7   2      142.65      117.24      5.06 o 
   1  -7   2      508.26      516.55     13.38 o 
   2  -7   2        2.08        6.77      1.98 o 
   3  -7   2      158.41      152.62      7.43 o 
   4  -7   2       73.85       66.17     10.61 o 
   5  -7   2       43.68       50.55      5.87 o 
  -9  -6   2       94.64       84.98      6.78 o 
  -8  -6   2        2.92       -1.05      1.05 o 
  -7  -6   2      633.81      644.14     84.71 o 
  -6  -6   2       52.61       65.89     11.35 o 
  -5  -6   2      828.85      870.11     77.78 o 
  -4  -6   2      593.10      615.41     39.11 o 
  -3  -6   2      259.48      280.18     14.14 o 
  -2  -6   2     1498.64     1506.68     65.85 o 
  -1  -6   2      842.36      821.47     37.11 o 
   0  -6   2     1052.41     1060.96     25.07 o 
   1  -6   2       15.00       19.89      1.55 o 
   2  -6   2      492.75      539.75      7.61 o 
   3  -6   2       16.73       16.47      2.35 o 
   4  -6   2      354.15      379.74     18.74 o 
   5  -6   2       30.56       32.44      6.45 o 
   6  -6   2        4.39        9.18      4.01 o 
  -9  -5   2       38.65       38.96      3.19 o 
  -8  -5   2      317.04      301.75      6.22 o 
  -7  -5   2        1.34        0.10      1.04 o 
  -6  -5   2      615.48      641.71     89.45 o 
  -5  -5   2      241.07      257.62     33.27 o 
  -4  -5   2     1269.88     1215.70     70.93 o 
  -3  -5   2      467.58      464.93     23.83 o 
  -2  -5   2      907.77      912.99     33.84 o 
  -1  -5   2      205.97      214.90      5.77 o 
   0  -5   2     2281.88     2272.38     43.51 o 
   1  -5   2      781.45      764.55      8.05 o 
   2  -5   2        2.14        4.21      1.19 o 
   3  -5   2      813.58      785.30     10.80 o 
   4  -5   2       30.41       42.97      2.67 o 
   5  -5   2      314.03      349.19     24.49 o 
   6  -5   2        5.30        4.16      2.54 o 
   7  -5   2       42.65       55.11      8.79 o 
  -9  -4   2        7.88        9.04      1.91 o 
  -8  -4   2      230.39      224.40     20.67 o 
  -7  -4   2      470.78      515.45     78.58 o 
  -6  -4   2      278.97      343.60     30.68 o 
  -5  -4   2     1229.54     1382.69    117.81 o 
  -4  -4   2      310.81      343.15     18.67 o 
  -3  -4   2     1672.77     1841.04     71.46 o 
  -2  -4   2       16.84       12.52      0.90 o 
  -1  -4   2     3194.06     2979.08     81.75 o 
   0  -4   2      389.71      355.23      8.31 o 
   1  -4   2      490.17      538.09      5.38 o 
   2  -4   2      781.58      883.03      8.77 o 
   3  -4   2      703.00      673.37      9.16 o 
   4  -4   2      317.43      311.73     11.97 o 
   5  -4   2      166.22      201.04     15.34 o 
   6  -4   2      163.18      187.47      7.74 o 
   7  -4   2        0.68       -0.87      1.69 o 
  -9  -3   2      120.48      115.39     17.52 o 
  -8  -3   2       16.12       15.67      2.40 o 
  -7  -3   2      402.80      433.22     49.33 o 
  -6  -3   2      341.04      340.06     46.91 o 
  -5  -3   2      294.68      308.93     39.07 o 
  -4  -3   2     1429.49     1829.04     87.07 o 
  -3  -3   2     3570.51     3600.76    124.08 o 
  -2  -3   2     3086.28     2895.06     95.07 o 
  -1  -3   2     2735.89     2845.24     63.98 o 
   0  -3   2     8247.19     8201.37     68.32 o 
   1  -3   2       47.63       43.94      1.58 o 
   2  -3   2     4084.16     4351.05     31.93 o 
   3  -3   2       10.48        6.11      0.88 o 
   4  -3   2      965.22      918.56     26.60 o 
   5  -3   2      267.34      250.79     14.67 o 
   6  -3   2      303.23      312.66     15.93 o 
   7  -3   2      109.86      112.84      3.98 o 
   8  -3   2        8.05        7.04      2.64 o 
  -9  -2   2        4.79        3.40      1.62 o 
  -8  -2   2      289.79      314.71     44.43 o 
  -7  -2   2       41.75       57.56      7.35 o 
  -6  -2   2      444.85      503.47     50.45 o 
  -5  -2   2       36.86       68.03      4.85 o 
  -4  -2   2     2538.51     2713.91    420.88 o 
  -3  -2   2     2161.51     2460.65    135.46 o 
  -2  -2   2     5483.37     5510.51    189.77 o 
  -1  -2   2     3737.23     3526.17     63.16 o 
   0  -2   2     1657.72     1659.18     21.06 o 
   1  -2   2     3842.83     3953.70     28.54 o 
   2  -2   2      697.77      777.44      6.88 o 
   3  -2   2     2153.74     2322.58     41.33 o 
   4  -2   2      466.31      445.12     19.63 o 
   5  -2   2      573.67      567.13     33.75 o 
   6  -2   2       24.93       29.35      2.98 o 
   7  -2   2      233.63      251.43     18.21 o 
   8  -2   2        6.85        5.38      2.58 o 
  -9  -1   2       67.58       79.66     29.68 o 
  -8  -1   2      341.51      363.64     44.69 o 
  -7  -1   2      126.99      124.08     18.53 o 
  -6  -1   2       47.00       45.95      3.61 o 
  -5  -1   2     1384.95     1496.04     98.18 o 
  -4  -1   2      264.48      238.51     37.68 o 
  -3  -1   2     5663.07     5034.16    136.12 o 
  -2  -1   2       20.72       18.88      0.85 o 
  -1  -1   2     9900.09     9403.70    168.56 o 
   0  -1   2      561.28      512.89      6.31 o 
   1  -1   2    10108.56     9996.34     70.61 o 
   2  -1   2     1747.77     1801.08     30.23 o 
   3  -1   2     4755.70     4777.57    117.48 o 
   4  -1   2     2788.58     2870.12    120.32 o 
   5  -1   2       87.64       92.12      5.22 o 
   6  -1   2      202.67      203.38     10.33 o 
   7  -1   2        3.21        1.91      1.52 o 
   8  -1   2      217.72      225.08     20.05 o 
   9  -1   2        9.55       10.82      3.33 o 
  -9   0   2       39.05       39.68      7.33 o 
  -8   0   2        7.54       11.61      2.03 o 
  -7   0   2      297.50      293.21     48.31 o 
  -6   0   2      133.47      125.12      9.39 o 
  -5   0   2      772.77      730.97     74.39 o 
  -4   0   2     3267.01     3611.24    228.63 o 
  -3   0   2     2257.10     2453.34    164.64 o 
  -2   0   2      132.72       97.54      6.18 o 
  -1   0   2     8933.96     8968.79    118.29 o 
   0   0   2     7468.48     7933.43     55.73 o 
   1   0   2     7081.04     7103.94     48.06 o 
   2   0   2      721.87      729.49     12.61 o 
   3   0   2     1867.73     2113.78     45.60 o 
   4   0   2     6076.27     6478.38    238.41 o 
   5   0   2      200.81      182.11     11.49 o 
   6   0   2      245.85      247.61     18.79 o 
   7   0   2      182.11      191.72     15.27 o 
   8   0   2       64.00       68.83      5.09 o 
   9   0   2      121.35      141.76     33.34 o 
  -9   1   2        0.51       -0.80      1.94 o 
  -8   1   2      244.72      287.73     38.73 o 
  -7   1   2       11.66       10.75      1.85 o 
  -6   1   2      589.90      578.00     62.48 o 
  -5   1   2       54.86       45.89      1.88 o 
  -4   1   2     1900.09     1837.82     76.56 o 
  -3   1   2      697.32      613.38     28.53 o 
  -2   1   2      487.94      457.37     17.05 o 
  -1   1   2     1250.36     1235.17     22.58 o 
   0   1   2     5547.52     5639.70     44.83 o 
   1   1   2    10647.93    10686.62    147.32 o 
   2   1   2       25.87       16.65      0.63 o 
   3   1   2     2080.98     1982.28     47.11 o 
   4   1   2       11.51        9.10      0.76 o 
   5   1   2     1772.16     1805.70    100.98 o 
   6   1   2       43.41       37.32      3.43 o 
   7   1   2      473.12      466.17     31.45 o 
   8   1   2      243.50      265.75     31.99 o 
   9   1   2       69.96       90.15     13.55 o 
  -8   2   2       38.92       42.13      6.82 o 
  -7   2   2       50.59       56.87      7.36 o 
  -6   2   2       24.85       30.26      3.65 o 
  -5   2   2      888.43      875.02     73.09 o 
  -4   2   2        3.79        2.96      0.95 o 
  -3   2   2     1391.90     1353.01     49.67 o 
  -2   2   2      933.38      890.88     31.35 o 
  -1   2   2    32158.85    30460.71    256.85 o 
   0   2   2      241.93      254.18      3.09 o 
   1   2   2        4.85       15.54      2.31 o 
   2   2   2    24828.23    24538.66    617.71 o 
   3   2   2     4157.36     4199.42    121.53 o 
   4   2   2     1597.11     1637.13     63.48 o 
   5   2   2      186.79      198.37      9.13 o 
   6   2   2     1589.88     1563.39     87.78 o 
   7   2   2        0.33        0.06      0.94 o 
   8   2   2      199.98      219.01     19.05 o 
   9   2   2       11.29        8.66      2.01 o 
  10   2   2      103.59      152.54     11.13 o 
  -8   3   2        7.49       11.90      3.23 o 
  -7   3   2       38.48       35.14      3.40 o 
  -6   3   2      118.30       97.50      5.48 o 
  -5   3   2      309.01      313.64     16.54 o 
  -4   3   2      535.16      532.66     27.76 o 
  -3   3   2       96.92       89.90      4.09 o 
  -2   3   2     4849.12     4796.48    142.97 o 
  -1   3   2      120.44      121.19      2.66 o 
   0   3   2     1155.00     1068.80     12.18 o 
   1   3   2      185.92      185.76      2.38 o 
   2   3   2     7424.38     7249.75    209.27 o 
   3   3   2     1080.90     1168.60     32.99 o 
   4   3   2     2233.21     2227.34     88.80 o 
   5   3   2      107.09      109.11      6.07 o 
   6   3   2     1255.08     1278.55     74.08 o 
   7   3   2      365.75      389.35     24.29 o 
   8   3   2        5.15        4.37      1.43 o 
   9   3   2      118.60      116.74     17.98 o 
  10   3   2        0.14       -1.11      2.28 o 
  -7   4   2        0.01        0.78      1.69 o 
  -6   4   2      265.16      251.78     24.52 o 
  -5   4   2       57.25       43.00      4.84 o 
  -4   4   2      597.49      591.63     20.40 o 
  -3   4   2       88.37      108.37      4.04 o 
  -2   4   2      416.69      381.38      6.34 o 
  -1   4   2     3347.79     3378.00     47.48 o 
   0   4   2      768.06      745.81      7.14 o 
   1   4   2     4973.71     5311.54     55.61 o 
   2   4   2      480.10      483.36     10.14 o 
   3   4   2    10216.71    10069.77    352.48 o 
   4   4   2       12.35        5.75      0.70 o 
   5   4   2      674.66      712.92     32.82 o 
   6   4   2      110.59      106.73      5.13 o 
   7   4   2      255.87      229.30     20.28 o 
   8   4   2      124.56      135.40     14.06 o 
   9   4   2       86.77       89.45      9.95 o 
  10   4   2       83.38       95.59     50.02 o 
  -7   5   2       25.58       29.83      4.98 o 
  -6   5   2       16.48        9.22      2.93 o 
  -5   5   2      143.31      149.14     12.83 o 
  -4   5   2       23.97       23.76      4.24 o 
  -3   5   2     1154.54     1176.93     51.50 o 
  -2   5   2        2.94        3.79      1.21 o 
  -1   5   2      574.11      560.47      6.33 o 
   0   5   2      126.65      127.05      2.96 o 
   1   5   2     1934.71     1887.89     16.07 o 
   2   5   2     1617.16     1487.06     26.16 o 
   3   5   2        2.72        0.56      0.59 o 
   4   5   2      605.24      641.29     27.41 o 
   5   5   2        0.21        1.69      0.96 o 
   6   5   2     1997.43     2005.83    135.22 o 
   7   5   2      195.82      174.90     11.99 o 
   8   5   2      286.87      309.24     27.29 o 
   9   5   2       41.37       47.95      6.62 o 
  10   5   2       77.19       86.27     16.18 o 
  -6   6   2       56.83       57.44      4.23 o 
  -5   6   2       60.06       52.89      3.89 o 
  -4   6   2      133.05      140.16     10.97 o 
  -3   6   2       21.08       16.54      2.61 o 
  -2   6   2      492.83      464.85     17.85 o 
  -1   6   2       37.36       37.62      1.73 o 
   0   6   2      473.87      473.34      5.28 o 
   1   6   2      155.25      191.76      3.42 o 
   2   6   2     2778.78     2942.54     73.95 o 
   3   6   2      337.73      344.92     10.35 o 
   4   6   2      352.28      367.49     21.14 o 
   5   6   2      720.73      787.15     49.50 o 
   6   6   2      434.13      390.85     18.39 o 
   7   6   2      338.15      313.08     37.36 o 
   8   6   2        2.18        6.83      1.90 o 
   9   6   2      189.49      225.18     29.66 o 
  10   6   2        1.01       -0.50      1.98 o 
  -5   7   2       10.73        9.83      2.81 o 
  -4   7   2       65.27       65.74      5.30 o 
  -3   7   2       97.10      106.15      6.04 o 
  -2   7   2      247.58      222.06      8.25 o 
  -1   7   2      618.33      582.70      9.79 o 
   0   7   2       14.43       12.54      1.37 o 
   1   7   2      885.29      924.07     16.24 o 
   2   7   2       36.68       38.04      1.95 o 
   3   7   2     1349.82     1386.02     68.29 o 
   4   7   2       61.30       70.22      4.91 o 
   5   7   2      455.50      430.34     31.63 o 
   6   7   2      139.22      147.01     10.73 o 
   7   7   2      294.33      314.59     35.60 o 
   8   7   2      131.42      145.55     18.20 o 
   9   7   2       91.14       91.76     20.21 o 
  -5   8   2       37.98       42.31      7.97 o 
  -4   8   2        0.31       -2.15      2.15 o 
  -3   8   2       35.23       42.78      3.92 o 
  -2   8   2       29.31       40.72      4.54 o 
  -1   8   2      166.03      130.12      5.41 o 
   0   8   2      182.09      177.13      4.71 o 
   1   8   2      259.97      266.76      6.32 o 
   2   8   2      201.66      232.17     10.91 o 
   3   8   2      313.57      299.16     14.26 o 
   4   8   2      700.95      672.65     25.16 o 
   5   8   2      142.73      138.60     11.18 o 
   6   8   2      528.35      520.27     42.67 o 
   7   8   2       10.53       13.58      1.72 o 
   8   8   2      138.58      161.74     26.17 o 
   9   8   2        0.42        0.04      1.88 o 
  -4   9   2       14.84       16.60      7.11 o 
  -3   9   2        0.09       -2.86      2.86 o 
  -2   9   2      125.37      133.21      6.27 o 
  -1   9   2        7.10        7.88      3.43 o 
   0   9   2      169.69      161.68      5.42 o 
   1   9   2        0.93        2.77      2.02 o 
   2   9   2      526.24      501.68     22.07 o 
   3   9   2      288.05      304.03     16.50 o 
   4   9   2       97.45       96.15      5.82 o 
   5   9   2      189.10      184.45     12.70 o 
   6   9   2       60.59       60.06     11.99 o 
   7   9   2      162.57      180.29     27.36 o 
   8   9   2       52.22       54.57     17.01 o 
   9   9   2       55.90       52.79     17.71 o 
  -2  10   2       21.05       23.21      6.80 o 
  -1  10   2       47.29       48.43     10.83 o 
   0  10   2       46.21       43.02      5.12 o 
   1  10   2       49.19       51.81      2.85 o 
   2  10   2        0.47        1.83      1.52 o 
   3  10   2      179.55      180.53      8.75 o 
   4  10   2        3.18        3.43      1.59 o 
   5  10   2      220.50      226.66     15.44 o 
   6  10   2       58.23       61.64      4.11 o 
   7  10   2       96.64       92.81     27.10 o 
   8  10   2       42.11       62.44     12.60 o 
   0  11   2       30.66       18.53      7.21 o 
   1  11   2       72.11       78.34      9.90 o 
   2  11   2       42.31       54.41      5.02 o 
   3  11   2       15.50        9.95      2.54 o 
   4  11   2       81.53       91.85      7.17 o 
   5  11   2        3.97        3.53      2.17 o 
   6  11   2      150.50      152.25     18.44 o 
   7  11   2        0.84        2.38      3.90 o 
   2  12   2       32.57       37.65      5.43 o 
   3  12   2        0.15        2.89      3.01 o 
   4  12   2       23.14       31.05      6.01 o 
   5  12   2       92.08      117.06      8.60 o 
  -6 -10   3      131.81      172.97     21.78 o 
  -5 -10   3      117.22      104.52     10.03 o 
  -4 -10   3      116.13      115.78     14.64 o 
  -3 -10   3        0.56       -0.62      1.58 o 
  -2 -10   3      161.57      169.16     15.51 o 
  -1 -10   3        7.77       10.02      2.70 o 
   0 -10   3      221.72      240.75     15.21 o 
  -7  -9   3        4.63       11.32      2.91 o 
  -6  -9   3      299.98      359.26     54.30 o 
  -5  -9   3      171.41      170.39     19.29 o 
  -4  -9   3      306.61      304.90     28.49 o 
  -3  -9   3        9.37       10.84      1.87 o 
  -2  -9   3       86.67       92.38      4.54 o 
  -1  -9   3      215.20      223.52      9.59 o 
   0  -9   3       56.16       57.07      5.59 o 
   1  -9   3      287.68      281.15     37.71 o 
  -8  -8   3       51.69       49.65      8.13 o 
  -7  -8   3      235.36      245.70     27.79 o 
  -6  -8   3        1.69        3.23      1.95 o 
  -5  -8   3      638.53      638.99     60.25 o 
  -4  -8   3       54.47       50.26      3.68 o 
  -3  -8   3      534.26      513.95     44.38 o 
  -2  -8   3       31.91       32.76      2.31 o 
  -1  -8   3       35.07       36.25      3.44 o 
   0  -8   3      498.05      475.12     28.78 o 
   1  -8   3      313.38      334.43     13.52 o 
   2  -8   3      186.89      199.24     12.90 o 
   3  -8   3        7.86        9.98      5.15 o 
  -8  -7   3       90.96      100.66     13.54 o 
  -7  -7   3      238.80      267.17     39.24 o 
  -6  -7   3      489.99      518.26     59.49 o 
  -5  -7   3       41.70       50.27      3.81 o 
  -4  -7   3      787.14      804.04     72.40 o 
  -3  -7   3      398.79      379.09     28.13 o 
  -2  -7   3       96.46       71.21      4.59 o 
  -1  -7   3      361.96      333.95     23.17 o 
   0  -7   3     1364.23     1405.73     98.28 o 
   1  -7   3      149.75      149.75      5.71 o 
   2  -7   3      265.76      278.63      6.43 o 
   3  -7   3       34.63       44.10      3.51 o 
   4  -7   3       99.59      112.70      8.22 o 
   5  -7   3       39.04       38.66      5.68 o 
  -9  -6   3        2.34        2.10      1.78 o 
  -8  -6   3      157.62      130.03      6.59 o 
  -7  -6   3       17.91       23.88      3.26 o 
  -6  -6   3      199.23      250.00     31.66 o 
  -5  -6   3      126.51      131.90     10.55 o 
  -4  -6   3     1636.04     1496.13    103.76 o 
  -3  -6   3     2412.18     2326.33    138.55 o 
  -2  -6   3      409.73      447.66     22.59 o 
  -1  -6   3      744.08      731.45     35.72 o 
   0  -6   3      529.89      545.31     31.66 o 
   1  -6   3     1561.16     1519.16     20.79 o 
   2  -6   3       30.51       24.34      2.12 o 
   3  -6   3      380.59      421.73      7.33 o 
   4  -6   3       11.40       20.04      2.69 o 
   5  -6   3       87.08       85.68      8.79 o 
   6  -6   3       44.40       41.17      8.58 o 
  -9  -5   3       25.84       20.22      2.29 o 
  -8  -5   3       28.92       25.30      3.13 o 
  -7  -5   3      500.57      617.93     88.65 o 
  -6  -5   3       14.61       21.53      2.41 o 
  -5  -5   3     1880.70     1937.35    204.60 o 
  -4  -5   3        2.72        1.29      0.84 o 
  -3  -5   3      715.71      747.26     40.94 o 
  -2  -5   3     1504.11     1516.49     67.46 o 
  -1  -5   3      590.93      661.20     31.14 o 
   0  -5   3      288.80      343.23     13.18 o 
   1  -5   3      573.54      512.91      7.25 o 
   2  -5   3     1747.44     1651.80     16.18 o 
   3  -5   3      225.05      241.45      4.99 o 
   4  -5   3      284.66      336.36     10.74 o 
   5  -5   3       15.94        9.47      3.14 o 
   6  -5   3       14.53       11.12      2.77 o 
  -9  -4   3       83.59       71.12     23.68 o 
  -8  -4   3       98.92      111.38     27.32 o 
  -7  -4   3      275.47      255.80     43.43 o 
  -6  -4   3      371.59      440.45     42.87 o 
  -5  -4   3      314.26      331.70     29.29 o 
  -4  -4   3     1928.89     2003.09    124.42 o 
  -3  -4   3      252.52      317.75     13.32 o 
  -2  -4   3     2049.33     2250.46     78.04 o 
  -1  -4   3       18.18       18.68      1.04 o 
   0  -4   3     2784.33     2996.99     64.53 o 
   1  -4   3      601.74      687.39      6.38 o 
   2  -4   3     1560.37     1455.44     12.40 o 
   3  -4   3      942.95      869.61      8.74 o 
   4  -4   3      108.65      121.27      3.80 o 
   5  -4   3       81.97      102.06      4.94 o 
   6  -4   3        6.04        8.60      2.27 o 
   7  -4   3      124.48      139.86      7.96 o 
  -9  -3   3        1.28        0.49      2.28 o 
  -8  -3   3      237.21      317.06     55.19 o 
  -7  -3   3       25.89       29.68      3.61 o 
  -6  -3   3     1015.94     1240.59    150.70 o 
  -5  -3   3      821.14      794.34     57.69 o 
  -4  -3   3     1098.26     1327.55     80.09 o 
  -3  -3   3      389.31      342.61     14.10 o 
  -2  -3   3      768.85      808.66     27.14 o 
  -1  -3   3     4124.30     4300.96    120.02 o 
   0  -3   3      103.32      103.06      2.31 o 
   1  -3   3      618.61      611.64      5.81 o 
   2  -3   3      184.98      257.92      3.42 o 
   3  -3   3     1873.75     1804.51     15.06 o 
   4  -3   3      209.43      197.54      7.58 o 
   5  -3   3      498.94      525.15     26.06 o 
   6  -3   3      112.27      114.85      4.79 o 
   7  -3   3      102.38      112.12     10.45 o 
   8  -3   3       39.70       66.09      8.76 o 
  -9  -2   3       89.19      145.39     14.55 o 
  -8  -2   3        3.60        4.83      2.00 o 
  -7  -2   3      323.45      292.39     46.33 o 
  -6  -2   3        9.85       15.35      3.59 o 
  -5  -2   3      775.61      861.38    152.14 o 
  -4  -2   3      725.94      819.54     84.78 o 
  -3  -2   3     3124.93     3346.43    210.60 o 
  -2  -2   3       28.99       13.31      0.54 o 
  -1  -2   3     1620.77     1765.10     34.27 o 
   0  -2   3     2271.92     2453.18     41.33 o 
   1  -2   3        1.52        7.53      0.66 o 
   2  -2   3     2806.43     2810.41     21.13 o 
   3  -2   3      287.55      305.72      4.59 o 
   4  -2   3     1303.78     1341.22     46.02 o 
   5  -2   3       60.11       70.75      4.45 o 
   6  -2   3      366.36      344.33     22.79 o 
   7  -2   3        7.25        8.09      2.30 o 
   8  -2   3       46.42       48.17      3.40 o 
  -8  -1   3       25.49       22.31      3.87 o 
  -7  -1   3       38.02       48.49      3.88 o 
  -6  -1   3      130.90      143.91     15.32 o 
  -5  -1   3      108.65       82.85      6.24 o 
  -4  -1   3     7510.17     6789.01    183.33 o 
  -3  -1   3      211.78      283.72     45.71 o 
  -2  -1   3     3399.82     3751.02    113.79 o 
  -1  -1   3     3168.04     3294.53     50.18 o 
   0  -1   3    11380.52    11760.58    153.40 o 
   1  -1   3      237.08      294.39      3.70 o 
   2  -1   3     1229.61     1154.08     13.13 o 
   3  -1   3     3384.04     3499.24     62.47 o 
   4  -1   3     1906.87     2032.63     47.51 o 
   5  -1   3      688.27      757.05     30.05 o 
   6  -1   3       22.03       12.67      1.88 o 
   7  -1   3      178.85      176.79     16.69 o 
   8  -1   3        0.24        0.96      1.70 o 
   9  -1   3      102.29      176.09     12.27 o 
  -9   0   3        3.64        7.06      3.06 o 
  -8   0   3      225.75      265.70     37.89 o 
  -7   0   3       22.85       28.30      3.10 o 
  -6   0   3      103.27      102.18      8.11 o 
  -5   0   3      284.27      286.37     44.09 o 
  -4   0   3      710.39      746.61     48.77 o 
  -3   0   3     3420.03     3541.11    264.70 o 
  -2   0   3      104.59      102.18      3.85 o 
  -1   0   3     1087.31     1220.24     19.58 o 
   0   0   3      530.05      483.03      4.67 o 
   1   0   3     3694.55     3714.45     25.40 o 
   2   0   3      475.97      456.00      7.30 o 
   3   0   3     6260.93     6284.87    155.31 o 
   4   0   3      533.10      522.31     15.40 o 
   5   0   3      650.64      634.94     24.09 o 
   6   0   3       45.60       63.24      3.93 o 
   7   0   3      164.46      137.82     12.52 o 
   8   0   3      134.03      133.02      7.61 o 
   9   0   3        3.97        6.42      3.34 o 
  -9   1   3       83.07       91.92     19.48 o 
  -8   1   3       66.60       79.07     12.02 o 
  -7   1   3      116.51      128.34     22.12 o 
  -6   1   3        2.00        0.54      1.15 o 
  -5   1   3      743.96      664.12     43.03 o 
  -4   1   3      338.97      337.02     12.96 o 
  -3   1   3     2642.78     2666.73    120.71 o 
  -2   1   3      120.70      116.70      5.08 o 
  -1   1   3     7143.20     7382.14    127.75 o 
   0   1   3     5066.26     5389.22     45.70 o 
   1   1   3        3.10        8.49      0.56 o 
   2   1   3     3633.07     3743.01     63.99 o 
   3   1   3        2.31       -0.46      0.46 o 
   4   1   3     2758.83     2838.08     88.72 o 
   5   1   3       12.21       11.92      1.19 o 
   6   1   3      612.28      596.32     30.79 o 
   7   1   3       31.84       34.04      3.62 o 
   8   1   3       95.80       85.16      9.50 o 
   9   1   3       79.88       96.76      9.56 o 
  -8   2   3       31.27       35.69      7.35 o 
  -7   2   3       22.80       20.73      2.98 o 
  -6   2   3      198.16      222.81     12.71 o 
  -5   2   3       54.96       40.70      3.34 o 
  -4   2   3      758.91      702.38     33.89 o 
  -3   2   3       65.11       71.31      3.69 o 
  -2   2   3     7797.47     7800.66    178.06 o 
  -1   2   3     2240.35     2349.51     45.57 o 
   0   2   3      196.23      203.95      2.56 o 
   1   2   3      355.30      355.90     10.03 o 
   2   2   3       12.65       25.43      1.12 o 
   3   2   3    10759.09    11213.67    320.69 o 
   4   2   3     1765.04     1810.90     79.68 o 
   5   2   3      784.76      823.66     39.33 o 
   6   2   3      276.20      229.13     13.49 o 
   7   2   3     1118.05     1045.14     73.63 o 
   8   2   3       12.62       11.53      1.67 o 
   9   2   3       60.22       70.18     10.04 o 
  -8   3   3       48.31       55.81      7.18 o 
  -7   3   3       14.05       18.46      3.36 o 
  -6   3   3      151.53      147.65      9.32 o 
  -5   3   3      142.97      155.87     11.13 o 
  -4   3   3      176.59      145.56      7.17 o 
  -3   3   3       94.56       91.25      3.06 o 
  -2   3   3      832.73      816.51     28.29 o 
  -1   3   3     8791.09     8909.76    158.77 o 
   0   3   3      123.13      119.03      4.36 o 
   1   3   3       16.14       22.55      1.11 o 
   2   3   3       27.89       51.33      2.73 o 
   3   3   3     8449.34     8346.29    232.82 o 
   4   3   3      565.92      626.73     24.80 o 
   5   3   3      532.43      482.52     22.64 o 
   6   3   3      301.46      284.02     14.51 o 
   7   3   3       64.33       67.20      4.91 o 
   8   3   3      243.94      249.47     19.39 o 
   9   3   3       26.36       24.43      4.98 o 
  10   3   3      142.49      176.79     56.92 o 
  -7   4   3       48.53       59.30      5.56 o 
  -6   4   3       22.79       19.10      2.42 o 
  -5   4   3       58.42       68.52      5.47 o 
  -4   4   3      262.02      245.16     12.02 o 
  -3   4   3      706.65      671.46     27.47 o 
  -2   4   3     2106.82     2142.24     44.13 o 
  -1   4   3     3068.15     2971.82     45.35 o 
   0   4   3     1376.47     1276.06     11.25 o 
   1   4   3      281.48      267.96      4.09 o 
   2   4   3      974.82      883.72     27.50 o 
   3   4   3        0.25        9.29      4.67 o 
   4   4   3     6499.54     6572.10    346.98 o 
   5   4   3        0.08       -0.04      0.88 o 
   6   4   3     1277.04     1176.08     57.47 o 
   7   4   3       61.24       71.30      5.19 o 
   8   4   3      115.22      111.06      8.92 o 
   9   4   3      113.77      114.90     19.65 o 
  10   4   3       41.45       48.35     17.00 o 
  -7   5   3        8.16        8.14      2.84 o 
  -6   5   3       65.15       71.47     11.27 o 
  -5   5   3       19.11       13.19      2.30 o 
  -4   5   3      124.07      104.55      9.12 o 
  -3   5   3       26.85       30.93      2.33 o 
  -2   5   3      887.23      915.91     35.66 o 
  -1   5   3       76.24       68.86      2.19 o 
   0   5   3     1534.49     1479.80     12.29 o 
   1   5   3     1070.22     1064.73     14.50 o 
   2   5   3     1793.06     1689.57     42.26 o 
   3   5   3      632.72      574.56     10.47 o 
   4   5   3      382.81      386.71     13.26 o 
   5   5   3     2785.32     2761.91    122.14 o 
   6   5   3      444.77      373.31     22.33 o 
   7   5   3       40.69       36.29      2.25 o 
   8   5   3        5.17        5.43      1.58 o 
   9   5   3      174.86      187.97     28.75 o 
  10   5   3       32.11       35.50     11.41 o 
  -6   6   3       48.51       56.84      4.10 o 
  -5   6   3       10.89       16.28      2.76 o 
  -4   6   3       68.69       50.02      3.53 o 
  -3   6   3      475.11      391.42     21.87 o 
  -2   6   3       95.39      108.74      6.12 o 
  -1   6   3      469.12      504.05      6.91 o 
   0   6   3       72.57       51.48      1.68 o 
   1   6   3     1840.85     1757.91     17.70 o 
   2   6   3      739.10      727.97     16.89 o 
   3   6   3      442.32      413.14      8.34 o 
   4   6   3      136.46      114.71      5.20 o 
   5   6   3     1278.04     1247.95     65.87 o 
   6   6   3      303.45      284.50     16.87 o 
   7   6   3      131.04      110.96      7.78 o 
   8   6   3      186.94      187.30     20.80 o 
   9   6   3        0.04        1.39      1.82 o 
  10   6   3      140.60      169.24     31.91 o 
  -5   7   3       26.84       28.90      4.20 o 
  -4   7   3        6.50       12.36      3.00 o 
  -3   7   3      158.98      133.99      7.94 o 
  -2   7   3       96.89       86.29      3.79 o 
  -1   7   3      283.69      316.85      4.95 o 
   0   7   3      576.95      596.01      7.70 o 
   1   7   3      720.62      692.71      8.74 o 
   2   7   3      124.31      106.33      2.62 o 
   3   7   3      116.91      115.28      7.20 o 
   4   7   3      929.31      910.89     42.23 o 
   5   7   3       75.50       83.94      6.29 o 
   6   7   3      980.23      923.91     68.01 o 
   7   7   3      223.11      210.42     23.34 o 
   8   7   3       99.64      116.76     17.85 o 
   9   7   3       53.02       73.79     16.85 o 
  -5   8   3        0.71       -3.23      3.25 o 
  -4   8   3       32.63       31.44      3.71 o 
  -3   8   3        1.61       -1.91      1.91 o 
  -2   8   3      200.71      192.89      9.50 o 
  -1   8   3       83.10       88.01      4.90 o 
   0   8   3      265.20      265.39      5.70 o 
   1   8   3      110.17      114.82      3.37 o 
   2   8   3      115.68      108.04      5.72 o 
   3   8   3      553.52      545.22     23.38 o 
   4   8   3      120.40      118.64      8.40 o 
   5   8   3      383.74      357.24     29.23 o 
   6   8   3       32.80       46.86      7.90 o 
   7   8   3      289.65      307.99     38.05 o 
   8   8   3        0.96        4.37      2.39 o 
   9   8   3       88.08       93.66     29.11 o 
  -4   9   3        0.09        2.53      5.03 o 
  -3   9   3       66.62       64.16      8.35 o 
  -2   9   3       28.60       28.30      6.51 o 
  -1   9   3      133.42      134.27      5.93 o 
   0   9   3       22.18       19.81      3.14 o 
   1   9   3      433.46      456.59     10.63 o 
   2   9   3        6.80        7.65      1.61 o 
   3   9   3      197.00      201.88      7.87 o 
   4   9   3      195.92      189.12     13.61 o 
   5   9   3      355.21      371.06     41.28 o 
   6   9   3      232.82      209.77     26.29 o 
   7   9   3        3.94        0.56      1.77 o 
   8   9   3      151.19      173.42     41.11 o 
   9   9   3       10.86        7.05      6.51 o 
  -2  10   3       27.20       34.97      7.30 o 
  -1  10   3       25.30       24.48      4.65 o 
   0  10   3       47.61       52.41      5.44 o 
   1  10   3       35.01       33.90      2.79 o 
   2  10   3      266.40      266.27      9.09 o 
   3  10   3       13.89       10.48      1.88 o 
   4  10   3      232.59      225.75     14.81 o 
   5  10   3        0.78        1.19      1.81 o 
   6  10   3       89.37       98.27     12.78 o 
   7  10   3       45.89       47.39      3.35 o 
   8  10   3      143.18      164.30     45.77 o 
   0  11   3       54.00       51.08      5.97 o 
   1  11   3       67.10       63.57      6.26 o 
   2  11   3       34.52       36.40      4.24 o 
   3  11   3       21.38       26.17      4.28 o 
   4  11   3       12.34       12.68      2.48 o 
   5  11   3      132.18      144.44     16.64 o 
   6  11   3        1.40        0.63      2.22 o 
   7  11   3      109.82      125.80     20.58 o 
   2  12   3        5.30        4.71      5.22 o 
   3  12   3        6.63       11.50      3.50 o 
   4  12   3       37.66       41.95      4.62 o 
   5  12   3       35.83       39.02      4.48 o 
  -5 -10   4       77.61       88.62     12.24 o 
  -4 -10   4       37.06       32.93      3.31 o 
  -3 -10   4      268.68      265.28     28.44 o 
  -2 -10   4       17.32       19.93      3.25 o 
  -1 -10   4      101.66       88.51      8.35 o 
   0 -10   4        9.58        9.03      3.53 o 
  -7  -9   4      138.58      216.15     12.87 o 
  -6  -9   4       25.38       26.91      6.25 o 
  -5  -9   4      353.60      367.90     35.41 o 
  -4  -9   4      161.84      137.45     14.53 o 
  -3  -9   4      365.41      381.24     31.92 o 
  -2  -9   4      154.02      166.01      9.55 o 
  -1  -9   4       62.28       65.39      3.69 o 
   0  -9   4      132.80      135.98      9.18 o 
   1  -9   4       53.10       88.03     10.85 o 
  -8  -8   4      131.38      124.77     10.15 o 
  -7  -8   4       36.83       39.55      3.38 o 
  -6  -8   4      328.56      342.38     58.31 o 
  -5  -8   4       10.70        6.64      1.46 o 
  -4  -8   4      614.21      611.45     51.11 o 
  -3  -8   4      164.00      157.54     13.48 o 
  -2  -8   4       13.34       22.05      2.31 o 
  -1  -8   4      628.37      610.14     36.17 o 
   0  -8   4      519.21      504.01     25.30 o 
   1  -8   4       83.63       90.48      4.42 o 
   2  -8   4      126.94      134.69      7.89 o 
   3  -8   4       43.69       40.95      7.21 o 
  -8  -7   4      137.41      152.77     25.04 o 
  -7  -7   4       88.68       92.79     11.88 o 
  -6  -7   4       66.83       93.58     13.27 o 
  -5  -7   4      277.41      277.28     26.32 o 
  -4  -7   4      438.77      435.11     43.25 o 
  -3  -7   4     1059.01     1060.79     86.00 o 
  -2  -7   4      133.98      116.68      6.55 o 
  -1  -7   4      319.92      291.48     20.90 o 
   0  -7   4      158.44      144.53      6.31 o 
   1  -7   4      383.28      411.50     26.81 o 
   2  -7   4       21.49       26.62      4.03 o 
   3  -7   4      108.47      112.66      5.52 o 
   4  -7   4       72.82       89.82      6.75 o 
  -9  -6   4       73.38       67.13      5.75 o 
  -8  -6   4        0.00       -0.35      1.93 o 
  -7  -6   4      322.48      413.17     68.61 o 
  -6  -6   4      297.26      286.35     42.54 o 
  -5  -6   4      716.34      742.46     83.70 o 
  -4  -6   4      133.71      148.71      9.37 o 
  -3  -6   4     1219.72     1203.37     96.16 o 
  -2  -6   4       53.09       59.28      3.76 o 
  -1  -6   4       20.08       18.50      1.75 o 
   0  -6   4     1447.09     1398.33     67.07 o 
   1  -6   4        1.66        0.36      1.61 o 
   2  -6   4      447.08      471.91      8.73 o 
   3  -6   4       73.64       59.65      3.48 o 
   4  -6   4      423.35      413.04     13.55 o 
   5  -6   4       42.81       50.83      8.16 o 
  -9  -5   4       70.92       55.62      2.92 o 
  -8  -5   4       48.97       45.06      3.70 o 
  -7  -5   4       43.05       37.35      5.19 o 
  -6  -5   4      498.29      614.17     77.56 o 
  -5  -5   4       85.46       81.06      9.00 o 
  -4  -5   4     2482.55     2470.23    188.37 o 
  -3  -5   4      241.16      208.53     12.30 o 
  -2  -5   4      744.66      786.75     46.17 o 
  -1  -5   4      149.53      164.25      7.59 o 
   0  -5   4      973.23      897.33     20.07 o 
   1  -5   4     1464.17     1445.26     36.42 o 
   2  -5   4      207.66      231.70      5.89 o 
   3  -5   4      518.86      550.07      8.33 o 
   4  -5   4      266.19      251.71      7.55 o 
   5  -5   4       25.01       28.23      4.45 o 
   6  -5   4       42.05       31.63      4.85 o 
  -9  -4   4        7.98       13.79      7.62 o 
  -8  -4   4      276.48      348.00     88.43 o 
  -7  -4   4       84.48      141.59     11.35 o 
  -6  -4   4      114.10      133.35     17.36 o 
  -5  -4   4     1245.17     1414.48    115.34 o 
  -4  -4   4      126.16      144.26      7.80 o 
  -3  -4   4     3167.24     3235.66    162.02 o 
  -2  -4   4      118.52      112.07      7.06 o 
  -1  -4   4     3120.98     3208.25    107.18 o 
   0  -4   4        9.62       18.07      1.17 o 
   1  -4   4     2696.14     2706.13     36.95 o 
   2  -4   4      110.12      125.23      2.75 o 
   3  -4   4     1237.77     1231.50     11.28 o 
   4  -4   4      206.02      212.24      4.25 o 
   5  -4   4       54.65       54.13      5.89 o 
   6  -4   4      191.64      205.54     15.18 o 
   7  -4   4       21.50       19.55      4.40 o 
  -9  -3   4       90.89      181.06     16.47 o 
  -8  -3   4        6.65       12.13      6.81 o 
  -7  -3   4      267.67      350.46     42.55 o 
  -6  -3   4      137.43      181.45     18.18 o 
  -5  -3   4      621.54      643.44     79.22 o 
  -4  -3   4      805.44      898.78     67.38 o 
  -3  -3   4     1597.96     1649.19     73.30 o 
  -2  -3   4      170.91      165.55      5.97 o 
  -1  -3   4     1944.27     1842.41     48.07 o 
   0  -3   4     3940.85     3838.16     90.33 o 
   1  -3   4      358.16      407.52      5.30 o 
   2  -3   4     3222.33     3218.90     24.46 o 
   3  -3   4       33.13       26.41      1.38 o 
   4  -3   4      945.20      873.23     26.23 o 
   5  -3   4        1.69        5.19      1.79 o 
   6  -3   4      148.44      160.27      8.84 o 
   7  -3   4       87.76       92.60      6.70 o 
  -9  -2   4       33.64        9.14      3.26 o 
  -8  -2   4      178.09      251.50     40.58 o 
  -7  -2   4       58.27       71.00     12.90 o 
  -6  -2   4      762.81      941.35    113.93 o 
  -5  -2   4        0.09        1.02      1.85 o 
  -4  -2   4     1954.18     2059.99    169.86 o 
  -3  -2   4      117.71      147.04      6.32 o 
  -2  -2   4     5612.25     5652.58    203.71 o 
  -1  -2   4      200.69      150.78      4.08 o 
   0  -2   4      469.16      376.70      7.78 o 
   1  -2   4     4863.43     4999.63     48.72 o 
   2  -2   4      582.23      623.56      6.05 o 
   3  -2   4      842.04      934.37     10.79 o 
   4  -2   4      185.24      154.55      5.31 o 
   5  -2   4      857.55      840.48     32.46 o 
   6  -2   4       15.43       15.47      1.96 o 
   7  -2   4      205.53      241.70     16.87 o 
   8  -2   4       32.88       41.46      5.98 o 
  -9  -1   4       12.35        8.22      4.27 o 
  -8  -1   4       72.44       63.62      8.82 o 
  -7  -1   4      226.08      226.12     30.84 o 
  -6  -1   4       48.15       52.43      5.45 o 
  -5  -1   4     1008.62     1113.91    160.27 o 
  -4  -1   4     1000.98     1050.86     86.69 o 
  -3  -1   4     2368.85     2491.84    141.91 o 
  -2  -1   4       77.09       77.97      1.94 o 
  -1  -1   4     4343.54     4274.05     75.29 o 
   0  -1   4       47.76       57.23      2.62 o 
   1  -1   4     4863.33     4592.76     35.11 o 
   2  -1   4     1311.99     1219.07     10.65 o 
   3  -1   4     1253.89     1246.67     19.46 o 
   4  -1   4     2645.75     2740.49     83.20 o 
   5  -1   4      555.00      499.11     15.70 o 
   6  -1   4      516.42      506.12     27.20 o 
   7  -1   4       15.78       21.86      2.45 o 
   8  -1   4      196.96      201.19     15.67 o 
  -9   0   4       69.48       69.19      9.87 o 
  -8   0   4        9.44        5.34      1.47 o 
  -7   0   4      133.78      132.56     11.72 o 
  -6   0   4      110.24      114.70     15.65 o 
  -5   0   4      496.73      512.94     96.54 o 
  -4   0   4     1212.38     1332.63     63.49 o 
  -3   0   4     1543.01     1655.33     63.74 o 
  -2   0   4     3408.89     3380.48    118.47 o 
  -1   0   4       67.17       43.21      1.35 o 
   0   0   4     6660.86     6807.25    102.52 o 
   1   0   4      153.58      171.92      2.25 o 
   2   0   4     3211.49     3122.02     36.80 o 
   3   0   4       61.63       61.24      2.34 o 
   4   0   4     1704.73     1714.94     40.90 o 
   5   0   4      441.65      460.65     16.72 o 
   6   0   4      549.53      543.92     37.31 o 
   7   0   4       66.08       65.78      7.28 o 
   8   0   4       40.28       45.17      3.74 o 
   9   0   4      133.78      161.81     31.95 o 
  -9   1   4       35.25       17.55      5.25 o 
  -8   1   4       22.38       25.97      6.38 o 
  -7   1   4        6.73        4.42      1.55 o 
  -6   1   4      345.93      324.46     32.77 o 
  -5   1   4      169.74      154.76     18.49 o 
  -4   1   4     1446.72     1391.55     50.00 o 
  -3   1   4      887.57      982.43     43.82 o 
  -2   1   4     4791.56     5157.72    187.23 o 
  -1   1   4     1442.06     1419.93     20.84 o 
   0   1   4     7000.71     6907.30     57.85 o 
   1   1   4     7934.24     7923.72     72.35 o 
   2   1   4     1936.38     1831.58     28.08 o 
   3   1   4     8063.92     8338.79    179.41 o 
   4   1   4        7.48        9.17      0.73 o 
   5   1   4     1760.25     1768.46     68.20 o 
   6   1   4       17.31       14.74      1.77 o 
   7   1   4      446.74      440.79     44.71 o 
   8   1   4      103.50       96.30      8.53 o 
   9   1   4       44.52       56.19     12.85 o 
  -8   2   4       32.37       31.59      4.81 o 
  -7   2   4       43.01       49.00      9.90 o 
  -6   2   4      134.13      112.76      9.96 o 
  -5   2   4      734.25      687.14     36.42 o 
  -4   2   4        0.09        0.43      0.85 o 
  -3   2   4      259.83      248.98      8.47 o 
  -2   2   4       61.48       56.48      2.11 o 
  -1   2   4     7754.25     7918.29    169.12 o 
   0   2   4     1698.83     1711.38     17.37 o 
   1   2   4     2653.92     2599.13     22.70 o 
   2   2   4     3608.68     3785.50     65.11 o 
   3   2   4     2951.45     2982.01     78.25 o 
   4   2   4      179.32      167.71      6.17 o 
   5   2   4      351.53      328.17     18.55 o 
   6   2   4     1034.67      982.60     34.33 o 
   7   2   4       85.41       80.92      3.62 o 
   8   2   4      202.92      218.95     10.36 o 
   9   2   4        2.11        0.86      2.18 o 
  -8   3   4        0.12        0.15      4.06 o 
  -7   3   4       53.78       55.89      5.12 o 
  -6   3   4       27.01       29.38      1.96 o 
  -5   3   4      344.40      300.96     16.84 o 
  -4   3   4      526.56      472.99     26.78 o 
  -3   3   4      110.82      106.28      5.07 o 
  -2   3   4     3260.56     3379.58    116.78 o 
  -1   3   4     1560.76     1609.32     26.92 o 
   0   3   4     1144.22     1040.20     10.13 o 
   1   3   4       69.36       80.24      2.12 o 
   2   3   4     2914.29     2842.22     47.34 o 
   3   3   4     2504.94     2556.93     64.90 o 
   4   3   4     1859.56     1916.81     66.17 o 
   5   3   4       83.76       79.72      5.03 o 
   6   3   4      893.34      837.76     36.60 o 
   7   3   4      818.49      739.70     62.43 o 
   8   3   4       33.75       33.38      4.28 o 
   9   3   4       70.20       84.43     12.44 o 
  10   3   4        5.80        8.47      5.28 o 
  -7   4   4        2.49        3.43      4.40 o 
  -6   4   4       90.32       87.54     10.60 o 
  -5   4   4        6.72        5.37      1.60 o 
  -4   4   4      145.82      157.11     10.66 o 
  -3   4   4      664.78      666.57     30.19 o 
  -2   4   4     4205.78     4253.33    130.70 o 
  -1   4   4      214.12      223.48      3.75 o 
   0   4   4      116.17       90.62      2.06 o 
   1   4   4     1526.44     1418.22     13.20 o 
   2   4   4      699.56      738.81     11.91 o 
   3   4   4     1988.16     1949.26     44.13 o 
   4   4   4     1633.63     1686.57     56.30 o 
   5   4   4     3232.27     3346.20    188.36 o 
   6   4   4       25.50       28.68      2.29 o 
   7   4   4      381.53      400.83     21.38 o 
   8   4   4       50.56       56.11      4.54 o 
   9   4   4      143.87      156.18     24.63 o 
  10   4   4       66.65       71.81     23.27 o 
  -7   5   4       34.62       46.37      5.41 o 
  -6   5   4       37.72       32.34      6.13 o 
  -5   5   4       66.00       59.86      7.33 o 
  -4   5   4        0.40        1.48      1.64 o 
  -3   5   4      702.92      677.59     54.80 o 
  -2   5   4      157.86      181.80      8.71 o 
  -1   5   4      289.45      272.59      6.80 o 
   0   5   4      231.89      220.87      3.34 o 
   1   5   4     2180.87     2088.17     21.20 o 
   2   5   4     1409.01     1420.88     27.97 o 
   3   5   4      619.79      592.88     12.55 o 
   4   5   4     1010.57     1030.33     31.91 o 
   5   5   4      798.76      797.15     36.46 o 
   6   5   4      526.45      560.35     29.90 o 
   7   5   4        1.04        0.92      1.07 o 
   8   5   4      243.90      246.36     23.89 o 
   9   5   4       26.26       26.83      4.20 o 
  10   5   4      156.66      201.14     45.61 o 
  -6   6   4        2.90        3.77      2.28 o 
  -5   6   4       21.11       19.18      2.75 o 
  -4   6   4       44.34       41.57      3.37 o 
  -3   6   4       19.83       12.76      2.36 o 
  -2   6   4     1527.69     1496.51     56.78 o 
  -1   6   4      191.42      179.11      3.42 o 
   0   6   4      847.57      841.00      8.11 o 
   1   6   4       26.96       31.67      1.50 o 
   2   6   4     2930.26     2744.24     59.55 o 
   3   6   4      695.18      692.53     19.17 o 
   4   6   4      285.12      315.69     16.15 o 
   5   6   4     1205.62     1220.76     81.13 o 
   6   6   4      814.83      741.85     55.08 o 
   7   6   4      105.92      117.18     13.96 o 
   8   6   4       39.27       44.14      6.96 o 
   9   6   4      144.91      165.52     26.87 o 
  10   6   4        0.04       -2.44      2.52 o 
  -5   7   4        2.27        4.28      2.35 o 
  -4   7   4       76.49       65.99      4.20 o 
  -3   7   4       16.73       16.31      3.37 o 
  -2   7   4       58.49       53.59      3.11 o 
  -1   7   4      400.78      379.43      6.55 o 
   0   7   4      292.33      277.01      4.09 o 
   1   7   4      234.49      220.57      3.76 o 
   2   7   4       31.85       36.31      2.20 o 
   3   7   4      693.99      730.70     36.48 o 
   4   7   4       82.96       94.53      8.75 o 
   5   7   4     1212.26     1164.13    108.93 o 
   6   7   4      110.50       96.44     10.26 o 
   7   7   4      229.76      233.61     18.91 o 
   8   7   4       79.63       85.75     17.97 o 
   9   7   4       64.97       85.87     23.86 o 
  -5   8   4       17.12       21.94      6.83 o 
  -4   8   4        2.76        2.74      2.94 o 
  -3   8   4       76.47       73.85      9.44 o 
  -2   8   4        1.11       -0.13      2.04 o 
  -1   8   4      257.38      236.58      7.26 o 
   0   8   4      148.77      143.19      3.79 o 
   1   8   4      243.62      243.48      4.78 o 
   2   8   4       10.80       14.90      1.59 o 
   3   8   4       64.16       65.98      5.34 o 
   4   8   4     1070.45     1135.78     80.42 o 
   5   8   4      103.11       83.45      9.73 o 
   6   8   4      320.84      287.67     31.93 o 
   7   8   4        9.25        5.42      2.13 o 
   8   8   4      136.91      164.17     46.29 o 
   9   8   4        5.20        8.71      4.81 o 
  -4   9   4       19.89       19.13      6.83 o 
  -3   9   4        8.25        9.17      3.40 o 
  -2   9   4       51.93       66.15     11.38 o 
  -1   9   4        0.02       -1.75      2.13 o 
   0   9   4      271.82      261.84      8.75 o 
   1   9   4        6.19        6.55      1.80 o 
   2   9   4      147.29      148.25      8.09 o 
   3   9   4       40.23       50.30      4.94 o 
   4   9   4       92.71       86.36      4.39 o 
   5   9   4      301.25      305.43     36.65 o 
   6   9   4       82.42       89.64      6.19 o 
   7   9   4      123.98      143.60     14.97 o 
   8   9   4       33.28       24.72      4.93 o 
   9   9   4      101.25      127.45     36.38 o 
  -2  10   4        9.40       12.33      5.66 o 
  -1  10   4       24.41       25.10      3.78 o 
   0  10   4       14.60       14.34      5.03 o 
   1  10   4       81.57       83.33      4.32 o 
   2  10   4        5.78        4.61      1.93 o 
   3  10   4      186.69      202.40     16.35 o 
   4  10   4        1.51        1.42      1.77 o 
   5  10   4      272.84      280.31     24.22 o 
   6  10   4       47.12       57.40      7.06 o 
   7  10   4       87.55      101.79      9.93 o 
   8  10   4       10.75        7.13      3.06 o 
  -1  11   4       17.15       26.66      7.05 o 
   0  11   4        5.21        3.96      3.56 o 
   1  11   4       54.71       47.75      7.72 o 
   2  11   4       92.10      103.71      4.46 o 
   3  11   4       16.11       15.98      2.67 o 
   4  11   4       98.04      102.85      9.92 o 
   5  11   4        3.47        3.44      2.04 o 
   6  11   4       81.49       95.39     12.36 o 
   7  11   4        0.23       -2.65      2.65 o 
   3  12   4        3.17        2.06      4.32 o 
   4  12   4       66.59       74.21      9.93 o 
   5  12   4       36.00       49.41      7.12 o 
   6  12   4       20.71       23.62      6.89 o 
  -3 -10   5       21.92       19.86      4.27 o 
  -2 -10   5      191.13      183.14     13.84 o 
  -6  -9   5      213.75      259.84     39.94 o 
  -5  -9   5       19.89       25.79      2.85 o 
  -4  -9   5      147.74      135.62     13.30 o 
  -3  -9   5      101.90       87.36      6.32 o 
  -2  -9   5      161.21      156.96      6.56 o 
  -1  -9   5      164.76      163.84     17.03 o 
   0  -9   5       67.61       62.41      5.74 o 
  -7  -8   5       76.07       91.79     16.84 o 
  -6  -8   5        0.83       -0.46      1.87 o 
  -5  -8   5      537.52      566.88     71.48 o 
  -4  -8   5       38.81       39.35      2.73 o 
  -3  -8   5      598.58      590.63     50.17 o 
  -2  -8   5       59.15       53.49      4.61 o 
  -1  -8   5      382.85      353.54     25.21 o 
   0  -8   5       67.00       65.95      7.13 o 
   1  -8   5      279.24      278.88     24.77 o 
   2  -8   5       81.99       84.01      6.75 o 
  -8  -7   5       18.57       28.03      4.48 o 
  -7  -7   5      214.32      239.64     37.68 o 
  -6  -7   5      200.58      213.00     29.49 o 
  -5  -7   5       47.81       57.28      7.33 o 
  -4  -7   5      516.89      543.99     56.09 o 
  -3  -7   5      164.19      154.51     15.31 o 
  -2  -7   5      860.99      808.19     51.05 o 
  -1  -7   5       92.58       91.71      6.93 o 
   0  -7   5      943.70     1011.90     63.14 o 
   1  -7   5       21.35       27.66      2.80 o 
   2  -7   5      192.77      192.81     21.00 o 
   3  -7   5       67.20       58.70      4.02 o 
   4  -7   5      106.77      105.07     10.50 o 
  -8  -6   5      136.82      149.56     55.43 o 
  -7  -6   5       40.04       42.87      4.19 o 
  -6  -6   5      468.99      521.16     69.99 o 
  -5  -6   5       10.77       19.65      2.62 o 
  -4  -6   5     1146.54     1074.78     82.43 o 
  -3  -6   5      264.27      277.69     25.71 o 
  -2  -6   5       49.95       38.26      3.91 o 
  -1  -6   5      708.33      597.89     29.47 o 
   0  -6   5      106.60      136.73      7.46 o 
   1  -6   5      989.05     1014.18     42.89 o 
   2  -6   5        3.01        4.05      1.82 o 
   3  -6   5      313.75      311.20     14.65 o 
   4  -6   5        2.55        1.91      2.04 o 
   5  -6   5      109.51      125.98      8.11 o 
  -8  -5   5      163.91      151.37      7.30 o 
  -7  -5   5      137.59      136.19     23.61 o 
  -6  -5   5        1.18        0.43      1.05 o 
  -5  -5   5      965.73     1068.72    123.97 o 
  -4  -5   5       24.42       19.30      1.37 o 
  -3  -5   5      671.69      627.98     42.75 o 
  -2  -5   5      862.32      876.52     59.34 o 
  -1  -5   5     1908.02     1897.09    104.91 o 
   0  -5   5        1.52        1.92      1.42 o 
   1  -5   5       44.18       52.40      2.91 o 
   2  -5   5      982.03     1013.86     16.31 o 
   3  -5   5      104.75      110.79      3.68 o 
   4  -5   5      354.64      370.97      6.95 o 
   5  -5   5       26.85       30.05      3.70 o 
   6  -5   5      190.56      206.03     15.86 o 
  -7  -4   5       25.61       55.02      7.81 o 
  -6  -4   5      295.61      346.08     52.92 o 
  -5  -4   5      721.22      705.22     70.45 o 
  -4  -4   5     2462.26     2360.72    147.33 o 
  -3  -4   5      262.39      296.79     17.17 o 
  -2  -4   5     1074.40     1061.10     51.69 o 
  -1  -4   5        7.46        3.99      1.70 o 
   0  -4   5     1516.13     1595.42     65.17 o 
   1  -4   5      349.02      379.92      8.13 o 
   2  -4   5     1847.89     1837.90     27.64 o 
   3  -4   5      813.54      768.47      8.68 o 
   4  -4   5      195.54      211.52      5.41 o 
   5  -4   5      146.92      156.77      6.66 o 
   6  -4   5       83.07       81.59      4.34 o 
   7  -4   5      102.84      108.71     11.04 o 
  -8  -3   5      163.42      218.28     62.04 o 
  -7  -3   5        0.22        0.60      2.42 o 
  -6  -3   5      338.68      403.75     31.18 o 
  -5  -3   5      692.10      807.16     60.11 o 
  -4  -3   5      264.11      331.39     25.98 o 
  -3  -3   5     2163.00     2258.64    133.88 o 
  -2  -3   5     1913.68     2100.19     94.76 o 
  -1  -3   5     1311.08     1350.66     52.67 o 
   0  -3   5      132.12      144.05      4.14 o 
   1  -3   5     2237.19     2477.05     51.61 o 
   2  -3   5      348.81      311.39      4.43 o 
   3  -3   5     2110.94     2028.79     16.72 o 
   4  -3   5       37.59       37.05      1.97 o 
   5  -3   5       37.68       44.09      2.54 o 
   6  -3   5       59.39       71.42      3.89 o 
   7  -3   5      138.00      156.78     14.32 o 
  -8  -2   5       30.67       35.34      7.10 o 
  -7  -2   5      178.66      224.52     36.04 o 
  -6  -2   5       56.64       66.70      7.82 o 
  -5  -2   5      949.34     1200.95     87.03 o 
  -4  -2   5      244.54      260.65     20.87 o 
  -3  -2   5     1581.04     1588.42     64.09 o 
  -2  -2   5      100.20      100.35      3.62 o 
  -1  -2   5     6990.40     7120.76    197.51 o 
   0  -2   5     4285.24     4470.18    128.44 o 
   1  -2   5      720.17      741.01     11.90 o 
   2  -2   5     1784.27     1838.33     15.77 o 
   3  -2   5      790.23      738.61      8.12 o 
   4  -2   5      787.72      760.51     22.07 o 
   5  -2   5       26.64       25.55      1.75 o 
   6  -2   5      434.40      452.56     31.87 o 
   7  -2   5        5.23        6.76      2.11 o 
   8  -2   5       79.87       94.47      5.88 o 
  -9  -1   5       60.87       26.09      5.09 o 
  -8  -1   5       33.36       25.58      9.96 o 
  -7  -1   5       78.99      102.90     15.67 o 
  -6  -1   5      273.14      327.25     37.21 o 
  -5  -1   5      367.35      451.17     46.96 o 
  -4  -1   5     1275.13     1407.42    100.74 o 
  -3  -1   5        1.15        0.03      0.45 o 
  -2  -1   5     2786.28     2832.81     89.71 o 
  -1  -1   5       40.51       58.09      1.50 o 
   0  -1   5      304.84      297.38      5.25 o 
   1  -1   5     1931.28     2092.41     31.96 o 
   2  -1   5     1311.05     1308.53     10.88 o 
   3  -1   5      307.19      301.84      4.75 o 
   4  -1   5     1251.57     1204.54     28.95 o 
   5  -1   5      664.77      695.66     27.86 o 
   6  -1   5      100.86       83.06      6.22 o 
   7  -1   5      166.23      177.75     13.48 o 
   8  -1   5        1.63        0.71      2.12 o 
  -9   0   5        0.02        0.03      3.13 o 
  -8   0   5      121.25      112.44     15.80 o 
  -7   0   5       12.99       14.03      1.55 o 
  -6   0   5      108.03      119.45     14.91 o 
  -5   0   5      230.98      277.75     20.04 o 
  -4   0   5     2268.33     2505.05    214.72 o 
  -3   0   5      702.41      765.93     26.52 o 
  -2   0   5      143.70      151.63      5.03 o 
  -1   0   5     1460.94     1436.08     26.88 o 
   0   0   5      238.84      243.59      4.82 o 
   1   0   5     2256.08     2242.65     17.03 o 
   2   0   5       75.66       68.08      1.73 o 
   3   0   5     2111.44     2028.61     38.06 o 
   4   0   5     1137.55     1175.57     30.60 o 
   5   0   5      874.68      862.93     41.51 o 
   6   0   5      160.60      183.00     10.12 o 
   7   0   5       67.62       57.38      4.53 o 
   8   0   5      166.92      149.50     17.59 o 
   9   0   5       48.92       53.10      8.59 o 
  -8   1   5        3.26        1.97      1.70 o 
  -7   1   5       97.15      125.71     14.49 o 
  -6   1   5        2.60        1.67      1.58 o 
  -5   1   5      991.54     1122.15     97.50 o 
  -4   1   5        9.82       15.38      1.77 o 
  -3   1   5     1072.33     1063.04     49.16 o 
  -2   1   5     1947.10     2191.06     66.10 o 
  -1   1   5     3437.95     3661.00     70.60 o 
   0   1   5     1320.30     1379.97     15.27 o 
   1   1   5      186.49      217.13      4.07 o 
   2   1   5     3995.88     4267.61     33.15 o 
   3   1   5      681.61      620.34     12.37 o 
   4   1   5     1833.73     1775.34     51.14 o 
   5   1   5      117.60      141.23      9.39 o 
   6   1   5     1077.29     1070.87     86.36 o 
   7   1   5       19.87       31.38      2.75 o 
   8   1   5      276.36      245.61     21.45 o 
   9   1   5       23.15       21.29      3.28 o 
  -8   2   5        9.75        9.46      6.55 o 
  -7   2   5       17.85       18.85      3.07 o 
  -6   2   5      126.76      137.57     13.62 o 
  -5   2   5       67.56       65.20      4.64 o 
  -4   2   5      475.47      455.67     38.60 o 
  -3   2   5       47.12       52.45      2.59 o 
  -2   2   5      838.70      754.99     25.69 o 
  -1   2   5      266.94      266.86      6.71 o 
   0   2   5     2976.01     3087.93     38.02 o 
   1   2   5      171.71      184.97      4.97 o 
   2   2   5     6171.58     6061.56     59.06 o 
   3   2   5      639.47      605.45     12.80 o 
   4   2   5      450.88      367.31     12.13 o 
   5   2   5      377.12      376.67     17.88 o 
   6   2   5      247.69      207.14     11.81 o 
   7   2   5      715.18      685.84     51.36 o 
   8   2   5        0.24        1.41      1.61 o 
   9   2   5       88.74       90.12      8.04 o 
  -8   3   5       13.69        5.94      4.84 o 
  -7   3   5        5.61        2.20      1.91 o 
  -6   3   5       84.20       82.40      8.46 o 
  -5   3   5      146.29      156.71      7.90 o 
  -4   3   5      211.54      191.78     11.43 o 
  -3   3   5      357.43      344.61     17.12 o 
  -2   3   5     1040.09     1085.83     32.24 o 
  -1   3   5     6420.90     6632.33    163.51 o 
   0   3   5      170.40      200.44      4.11 o 
   1   3   5     1846.11     1916.38     19.16 o 
   2   3   5      261.26      346.07      5.08 o 
   3   3   5     3737.35     3744.24     89.03 o 
   4   3   5      198.27      225.32      5.54 o 
   5   3   5      813.41      710.79     26.21 o 
   6   3   5      394.34      368.56     22.48 o 
   7   3   5      300.82      270.07     16.22 o 
   8   3   5      168.65      178.01     17.02 o 
   9   3   5       41.42       38.15      4.24 o 
  -7   4   5       46.31       51.01      7.08 o 
  -6   4   5        0.00       -0.70      1.52 o 
  -5   4   5      147.11      147.80      8.47 o 
  -4   4   5        2.08        5.95      1.56 o 
  -3   4   5      888.36      801.71     35.21 o 
  -2   4   5        2.92        8.29      1.24 o 
  -1   4   5       15.17       17.59      1.11 o 
   0   4   5     1549.44     1561.66     23.17 o 
   1   4   5      571.50      593.47      7.54 o 
   2   4   5     2078.43     2148.32     39.27 o 
   3   4   5     2177.41     2179.01     63.94 o 
   4   4   5      489.28      454.11     13.50 o 
   5   4   5       12.53       21.52      1.35 o 
   6   4   5     1523.87     1369.33     66.21 o 
   7   4   5      111.54      109.14      5.92 o 
   8   4   5      169.61      155.29     14.97 o 
   9   4   5       41.17       48.70      7.88 o 
  10   4   5       58.76       70.77      9.23 o 
  -7   5   5       21.28       19.73      6.20 o 
  -6   5   5       35.77       40.69      4.81 o 
  -5   5   5        4.44        7.61      2.37 o 
  -4   5   5       74.11       84.14      7.88 o 
  -3   5   5        5.71        0.76      2.14 o 
  -2   5   5     1694.41     1680.20     74.35 o 
  -1   5   5        4.24        4.99      0.94 o 
   0   5   5      508.97      524.01      5.91 o 
   1   5   5      475.99      496.23      6.51 o 
   2   5   5     1489.05     1406.89     23.69 o 
   3   5   5      167.47      159.32      5.28 o 
   4   5   5       78.77       66.16      3.17 o 
   5   5   5     1917.12     1806.94     80.60 o 
   6   5   5        0.47        0.18      1.34 o 
   7   5   5      317.35      304.12     22.47 o 
   8   5   5       20.60       14.29      1.99 o 
   9   5   5      247.22      270.96     35.74 o 
  10   5   5        1.31        3.27      2.81 o 
  -6   6   5       16.80       19.72      3.47 o 
  -5   6   5       15.08       14.48      3.16 o 
  -4   6   5       35.46       31.04      3.12 o 
  -3   6   5      318.85      336.33     34.06 o 
  -2   6   5      122.49      108.97      7.08 o 
  -1   6   5      318.50      303.67     10.53 o 
   0   6   5      111.57      115.24      2.63 o 
   1   6   5     1517.08     1467.73     17.64 o 
   2   6   5      134.79      139.51      2.98 o 
   3   6   5      469.69      404.46     18.70 o 
   4   6   5       29.35       19.71      1.80 o 
   5   6   5      601.74      562.15     13.42 o 
   6   6   5      998.23     1022.42     90.34 o 
   7   6   5      246.98      223.91     16.27 o 
   8   6   5      181.35      183.56     28.82 o 
   9   6   5       33.19       36.88      6.51 o 
  10   6   5       93.82      121.86     11.19 o 
  -5   7   5       22.08       26.18      4.01 o 
  -4   7   5        4.00        5.82      2.45 o 
  -3   7   5       76.65       71.91      7.92 o 
  -2   7   5       21.54       24.65      2.15 o 
  -1   7   5       87.20       99.31      3.45 o 
   0   7   5      368.80      393.68      5.10 o 
   1   7   5      333.83      298.44      5.05 o 
   2   7   5      951.08      915.24     18.88 o 
   3   7   5        1.07        0.66      1.16 o 
   4   7   5     1222.05     1218.68     69.54 o 
   5   7   5      198.69      177.63      7.72 o 
   6   7   5      196.25      175.29     13.44 o 
   7   7   5       95.75       98.48     17.03 o 
   8   7   5      152.69      158.62     23.04 o 
   9   7   5       53.64       64.05     13.50 o 
  -5   8   5        1.21        0.03      4.77 o 
  -4   8   5       29.31       28.28      4.26 o 
  -3   8   5        0.01        1.82      2.27 o 
  -2   8   5      102.07       92.58      5.98 o 
  -1   8   5      123.58      121.14      5.69 o 
   0   8   5      668.79      653.34      9.85 o 
   1   8   5       80.31       86.86      2.99 o 
   2   8   5      164.49      157.44      4.95 o 
   3   8   5      189.37      180.71     13.96 o 
   4   8   5       53.93       54.22      3.11 o 
   5   8   5      381.90      331.73     22.00 o 
   6   8   5       41.00       45.50      6.65 o 
   7   8   5      380.72      367.05     41.62 o 
   8   8   5        0.25        3.55      1.77 o 
   9   8   5      108.38      130.86     38.40 o 
  -4   9   5        7.37        8.57      5.91 o 
  -3   9   5        8.83       16.85      5.66 o 
  -2   9   5       21.53        9.49      3.38 o 
  -1   9   5      106.73      107.81      7.77 o 
   0   9   5        8.51       10.72      2.62 o 
   1   9   5      109.87      110.08      4.25 o 
   2   9   5        9.17        9.35      1.87 o 
   3   9   5      226.17      217.93     13.31 o 
   4   9   5       81.41       85.14     12.93 o 
   5   9   5      365.17      344.69     31.33 o 
   6   9   5      148.13      125.94      9.90 o 
   7   9   5       41.84       47.95     11.34 o 
   8   9   5       67.25       77.98     15.97 o 
   9   9   5        5.92        3.48      5.50 o 
  -2  10   5       20.52       14.61      5.69 o 
  -1  10   5       24.65       23.75      3.57 o 
   0  10   5       45.37       48.86      5.33 o 
   1  10   5       32.65       38.27      4.86 o 
   2  10   5      148.01      153.87      6.22 o 
   3  10   5        0.08       -0.94      1.62 o 
   4  10   5       71.84       63.33      3.70 o 
   5  10   5       14.11        8.10      2.41 o 
   6  10   5      140.75      158.14     18.72 o 
   7  10   5       13.74       15.91      4.39 o 
   8  10   5       55.60       60.72     11.99 o 
  -1  11   5       10.17        7.34      5.98 o 
   0  11   5       55.75       51.53      5.86 o 
   1  11   5        4.93        4.51      4.40 o 
   2  11   5       18.40       14.78      2.76 o 
   3  11   5       81.34       94.05      5.65 o 
   4  11   5       36.88       37.61      5.83 o 
   5  11   5       67.88       68.69      5.80 o 
   6  11   5        3.12        0.46      2.01 o 
   7  11   5      102.67      102.33     19.64 o 
   2  12   5       10.56       12.46      6.64 o 
   3  12   5       42.72       43.56      5.48 o 
   4  12   5        6.28        4.18      2.78 o 
   5  12   5       14.79       16.10      4.06 o 
   6  12   5       40.48       57.46     10.34 o 
  -5  -9   6      131.73      145.30     15.08 o 
  -4  -9   6       79.51       81.32      6.79 o 
  -3  -9   6      171.33      163.37     14.55 o 
  -2  -9   6       80.83       68.51     10.02 o 
  -1  -9   6       40.03       45.39      4.06 o 
   0  -9   6      107.48      103.57     12.04 o 
  -6  -8   6       49.16       58.94     13.86 o 
  -5  -8   6        1.23       -0.93      1.59 o 
  -4  -8   6      550.06      534.76     54.75 o 
  -3  -8   6        0.17        0.28      1.47 o 
  -2  -8   6      234.33      223.76     14.60 o 
  -1  -8   6       45.44       66.04      4.46 o 
   0  -8   6      342.64      324.82     22.39 o 
   1  -8   6       25.86       26.50      7.41 o 
  -7  -7   6       71.26       90.57     20.25 o 
  -6  -7   6      191.99      214.23     37.28 o 
  -5  -7   6      152.03      131.07     15.85 o 
  -4  -7   6      208.60      221.66     19.51 o 
  -3  -7   6      647.07      678.75     57.54 o 
  -2  -7   6        1.93        3.91      2.08 o 
  -1  -7   6      674.88      642.69     44.80 o 
   0  -7   6       19.41       12.78      2.55 o 
   1  -7   6      502.94      489.52     30.08 o 
   2  -7   6       23.55       21.34      6.88 o 
   3  -7   6      113.54      128.00      7.85 o 
  -8  -6   6       15.27       12.65      3.76 o 
  -7  -6   6      244.48      273.32     43.53 o 
  -6  -6   6      104.35      119.59     16.45 o 
  -5  -6   6      128.47      144.40     15.57 o 
  -4  -6   6       38.73       45.93      4.81 o 
  -3  -6   6      133.17      140.44     13.20 o 
  -2  -6   6     2033.70     1982.12    130.18 o 
  -1  -6   6     1800.22     1647.85    113.96 o 
   0  -6   6      245.25      255.59     16.25 o 
   1  -6   6       16.40       13.99      2.21 o 
   2  -6   6      137.52      121.19      4.77 o 
   3  -6   6       11.19        9.56      2.47 o 
   4  -6   6      257.45      267.91      7.79 o 
  -7  -5   6       48.47       55.27      9.89 o 
  -6  -5   6      291.02      338.10     42.09 o 
  -5  -5   6      207.96      198.15     20.64 o 
  -4  -5   6      818.34      821.31     63.32 o 
  -3  -5   6       75.62       82.00      7.22 o 
  -2  -5   6     1324.47     1224.59     79.09 o 
  -1  -5   6      456.91      431.81     24.11 o 
   0  -5   6     1997.67     1967.47    127.90 o 
   1  -5   6       84.35       93.04      3.89 o 
   2  -5   6       31.93       42.19      3.44 o 
   3  -5   6      349.78      368.81      7.49 o 
   4  -5   6       93.46       90.75      4.43 o 
   5  -5   6      260.02      267.66      8.25 o 
   6  -5   6        2.23       -2.06      4.49 o 
  -6  -4   6      236.08      235.35     29.42 o 
  -5  -4   6      544.15      632.58     67.21 o 
  -4  -4   6      616.62      587.68     37.12 o 
  -3  -4   6      247.19      232.47     12.48 o 
  -2  -4   6       21.22       23.74      1.46 o 
  -1  -4   6     2120.85     2245.64    135.82 o 
   0  -4   6       36.65       21.53      2.00 o 
   1  -4   6      435.17      380.12     14.15 o 
   2  -4   6      121.57      120.47      3.20 o 
   3  -4   6      995.05     1023.61     11.65 o 
   4  -4   6      309.46      330.18      6.37 o 
   5  -4   6      128.05      116.52      4.23 o 
   6  -4   6       83.07       83.51      6.72 o 
  -8  -3   6       11.27        5.50      5.15 o 
  -7  -3   6      369.81      371.44     19.92 o 
  -6  -3   6       74.09       74.87     14.64 o 
  -5  -3   6      431.82      509.56     45.38 o 
  -4  -3   6      690.07      746.39     57.60 o 
  -3  -3   6      462.73      475.88     25.15 o 
  -2  -3   6      882.75      917.42     44.24 o 
  -1  -3   6     1559.31     1559.25     61.29 o 
   0  -3   6     2528.03     2706.71     93.18 o 
   1  -3   6      211.56      196.39      7.13 o 
   2  -3   6      910.43      867.99      9.10 o 
   3  -3   6       13.96       12.64      1.40 o 
   4  -3   6      169.20      172.74      4.30 o 
   5  -3   6      381.89      375.24      8.08 o 
   6  -3   6      555.45      554.08     15.90 o 
   7  -3   6       13.36       15.71      4.34 o 
  -8  -2   6       45.40       61.77      6.68 o 
  -7  -2   6        9.23        3.35      2.82 o 
  -6  -2   6      700.66      851.77     99.32 o 
  -5  -2   6        5.37        6.55      0.96 o 
  -4  -2   6     1190.33     1411.07    107.44 o 
  -3  -2   6       83.48       87.42      5.09 o 
  -2  -2   6     3307.56     3428.22    137.42 o 
  -1  -2   6      336.83      380.47     10.20 o 
   0  -2   6     2060.02     2080.26     54.16 o 
   1  -2   6     2184.14     2381.84     38.91 o 
   2  -2   6     1116.39     1052.97     12.32 o 
   3  -2   6     1159.70     1181.98     11.40 o 
   4  -2   6       85.06       79.25      2.92 o 
   5  -2   6     1018.13      963.87     22.72 o 
   6  -2   6       28.01       29.65      2.53 o 
   7  -2   6      233.66      231.47     10.43 o 
   8  -2   6        7.96       10.93      4.05 o 
  -8  -1   6       82.15      103.24     30.69 o 
  -7  -1   6       60.93       88.69     13.27 o 
  -6  -1   6      108.45      123.25     16.50 o 
  -5  -1   6      275.22      327.05     28.86 o 
  -4  -1   6        4.30        2.82      0.81 o 
  -3  -1   6     1225.86     1257.90     53.76 o 
  -2  -1   6       90.21       77.35      2.43 o 
  -1  -1   6     5451.19     5751.23    147.13 o 
   0  -1   6      106.50      139.94      2.67 o 
   1  -1   6     5246.24     5333.65     78.46 o 
   2  -1   6      437.77      399.88      4.63 o 
   3  -1   6     1165.47     1135.94     10.15 o 
   4  -1   6       45.39       47.68      2.05 o 
   5  -1   6      367.92      341.53     10.06 o 
   6  -1   6      460.22      420.65     14.34 o 
   7  -1   6       25.74       32.10      4.42 o 
   8  -1   6       90.94      110.78     21.71 o 
  -8   0   6        1.05       -0.18      1.63 o 
  -7   0   6      201.97      232.71     32.30 o 
  -6   0   6       51.84       62.55      8.00 o 
  -5   0   6      590.26      686.68     66.85 o 
  -4   0   6      211.55      244.95     34.55 o 
  -3   0   6     1936.41     1937.73     79.56 o 
  -2   0   6     2136.98     2144.04     67.90 o 
  -1   0   6        0.95        1.43      0.62 o 
   0   0   6     6494.10     7042.36    113.54 o 
   1   0   6     2033.21     2066.20     17.74 o 
   2   0   6     2550.79     2448.34     20.01 o 
   3   0   6      110.19      106.23      2.40 o 
   4   0   6     1506.10     1523.95     31.30 o 
   5   0   6      104.28      108.24      6.55 o 
   6   0   6      498.42      456.85     15.36 o 
   7   0   6      217.05      209.37     15.41 o 
   8   0   6       73.23       68.39      4.24 o 
  -8   1   6       56.39       54.83      6.51 o 
  -7   1   6       11.90        6.31      1.71 o 
  -6   1   6      314.78      342.61     44.81 o 
  -5   1   6       10.38       11.21      2.10 o 
  -4   1   6      510.94      530.64     44.19 o 
  -3   1   6       45.20       49.31      3.69 o 
  -2   1   6     1978.56     1960.98     60.07 o 
  -1   1   6      525.47      583.40     12.63 o 
   0   1   6      868.25      778.97     12.63 o 
   1   1   6      483.99      438.94      5.25 o 
   2   1   6     1760.51     1751.14     13.92 o 
   3   1   6     5032.75     5000.04     71.92 o 
   4   1   6        1.68        4.05      1.30 o 
   5   1   6      719.45      673.33     35.22 o 
   6   1   6        4.26        3.24      1.12 o 
   7   1   6      601.15      557.24     41.42 o 
   8   1   6       22.64       28.70      4.52 o 
   9   1   6       83.35       90.77      8.64 o 
  -8   2   6        8.12       10.47      2.54 o 
  -7   2   6       40.37       49.94     10.62 o 
  -6   2   6      139.78      125.14     17.31 o 
  -5   2   6      524.56      499.30     55.95 o 
  -4   2   6       32.56       31.84      2.63 o 
  -3   2   6      591.79      587.46     30.40 o 
  -2   2   6      194.81      178.39      7.78 o 
  -1   2   6     4468.42     4463.91    119.45 o 
   0   2   6      365.37      380.05      4.76 o 
   1   2   6     1180.50     1142.36     12.38 o 
   2   2   6      693.29      671.38     10.13 o 
   3   2   6     1141.09     1062.45     22.22 o 
   4   2   6     1288.60     1256.89     31.58 o 
   5   2   6      187.00      195.35      8.75 o 
   6   2   6      431.67      419.45     15.00 o 
   7   2   6       20.13       26.96      3.92 o 
   8   2   6      453.77      440.81     27.31 o 
   9   2   6        7.96        6.96      2.05 o 
  -8   3   6        3.94        3.26      4.58 o 
  -7   3   6       24.72       26.15      4.16 o 
  -6   3   6       35.87       44.72      5.45 o 
  -5   3   6      428.85      393.54     29.15 o 
  -4   3   6      294.56      255.73     15.74 o 
  -3   3   6       55.17       63.85      5.25 o 
  -2   3   6      421.89      421.66     22.71 o 
  -1   3   6      431.50      360.79     10.19 o 
   0   3   6     5153.21     5318.83    137.29 o 
   1   3   6       79.61       69.39      2.11 o 
   2   3   6     5887.64     5797.95     83.10 o 
   3   3   6      371.12      335.96      7.28 o 
   4   3   6     1376.81     1369.70     34.27 o 
   5   3   6       82.02       96.58      3.62 o 
   6   3   6      547.31      476.32     13.25 o 
   7   3   6      829.18      761.65     52.70 o 
   8   3   6      140.41      157.82     11.73 o 
   9   3   6       78.62       86.12      7.61 o 
  -7   4   6        0.53       -3.45      3.89 o 
  -6   4   6       75.49       86.56     12.58 o 
  -5   4   6        0.27        0.11      1.50 o 
  -4   4   6      188.90      169.54     11.83 o 
  -3   4   6       24.01       18.52      1.69 o 
  -2   4   6      390.35      409.99     17.65 o 
  -1   4   6      940.07      945.43     20.03 o 
   0   4   6      239.98      197.09      3.48 o 
   1   4   6     3933.93     3830.83     36.56 o 
   2   4   6     1954.72     2013.03     21.97 o 
   3   4   6      801.96      789.51     16.85 o 
   4   4   6      155.65      159.30      4.04 o 
   5   4   6      875.90      882.29     31.60 o 
   6   4   6        0.23       -1.31      1.39 o 
   7   4   6      285.53      293.44     20.14 o 
   8   4   6       42.91       39.78      3.36 o 
   9   4   6      187.30      202.53     18.99 o 
  -7   5   6       10.06       11.00      5.60 o 
  -6   5   6       12.57        5.47      4.40 o 
  -5   5   6       64.85       71.00     10.85 o 
  -4   5   6        2.09        1.24      1.75 o 
  -3   5   6      905.39      800.58     49.03 o 
  -2   5   6        0.70        2.08      1.36 o 
  -1   5   6      285.25      275.48      8.65 o 
   0   5   6      232.18      245.51      4.15 o 
   1   5   6     2335.33     2296.72     23.39 o 
   2   5   6      688.97      659.02      7.97 o 
   3   5   6      888.86      927.02     24.77 o 
   4   5   6      253.52      267.13     10.81 o 
   5   5   6      121.54      137.94     10.82 o 
   6   5   6     1448.87     1393.63    142.17 o 
   7   5   6       10.45        9.50      1.84 o 
   8   5   6      173.46      171.83     15.40 o 
   9   5   6        1.91        3.75      3.00 o 
  -6   6   6       15.91       16.39      3.41 o 
  -5   6   6       27.75       29.20      7.87 o 
  -4   6   6       85.73       79.49      6.27 o 
  -3   6   6      418.49      381.19     32.93 o 
  -2   6   6        7.52       15.80      2.02 o 
  -1   6   6       37.94       43.90      2.36 o 
   0   6   6      357.36      341.76      4.72 o 
   1   6   6        0.01        0.19      1.14 o 
   2   6   6     2225.97     2168.08     35.19 o 
   3   6   6      112.04      104.69      3.32 o 
   4   6   6      923.37     1008.33     54.66 o 
   5   6   6       40.80       39.59      3.95 o 
   6   6   6       17.19       26.09      2.77 o 
   7   6   6      306.17      318.12     41.19 o 
   8   6   6      145.94      125.42     16.72 o 
   9   6   6      169.10      185.66     55.37 o 
  -5   7   6        1.90        5.04      3.07 o 
  -4   7   6       67.56       53.66     10.16 o 
  -3   7   6       46.91       49.28      5.04 o 
  -2   7   6       52.89       46.79      3.44 o 
  -1   7   6      162.42      154.69      4.53 o 
   0   7   6      238.38      239.77      4.27 o 
   1   7   6      321.93      326.15      5.34 o 
   2   7   6       92.22       94.48      3.47 o 
   3   7   6      593.50      599.52     17.97 o 
   4   7   6       24.65       31.07      2.93 o 
   5   7   6      158.27      168.44     11.89 o 
   6   7   6      115.10      114.49     16.81 o 
   7   7   6      426.09      421.54     55.99 o 
   8   7   6       80.79       86.67      9.11 o 
   9   7   6      182.73      211.98     35.26 o 
  -4   8   6        0.76       -2.06      2.55 o 
  -3   8   6      111.23       99.41      7.04 o 
  -2   8   6       17.30       15.19      2.32 o 
  -1   8   6       46.98       52.23      2.82 o 
   0   8   6      196.88      191.74      8.34 o 
   1   8   6      423.37      408.87      6.48 o 
   2   8   6       86.77       83.84      3.33 o 
   3   8   6      182.33      212.42     12.61 o 
   4   8   6      678.94      740.47     48.84 o 
   5   8   6       86.50       68.07      3.93 o 
   6   8   6       93.17       99.13     12.32 o 
   7   8   6       19.75       13.81      2.45 o 
   8   8   6      341.23      366.24     59.97 o 
   9   8   6        0.08       -2.67      2.67 o 
  -4   9   6        8.42        3.35      5.34 o 
  -3   9   6        4.57        5.44      4.62 o 
  -2   9   6       31.50       35.05      4.53 o 
  -1   9   6       12.15        8.89      2.74 o 
   0   9   6       62.89       54.73      4.06 o 
   1   9   6       40.54       38.31      2.67 o 
   2   9   6      182.13      197.13      9.34 o 
   3   9   6       21.82       22.33      4.39 o 
   4   9   6      577.51      591.94     31.58 o 
   5   9   6        0.34        2.45      3.16 o 
   6   9   6       43.96       45.34      3.50 o 
   7   9   6       86.41       82.73     11.94 o 
   8   9   6       45.93       52.66     10.68 o 
   9   9   6       75.14      132.90     11.89 o 
  -2  10   6        7.72        9.80      5.25 o 
  -1  10   6       46.28       44.19      4.33 o 
   0  10   6       24.47       20.98      3.31 o 
   1  10   6       76.49       82.31      6.27 o 
   2  10   6       11.31       11.20      2.41 o 
   3  10   6      160.11      178.97      8.57 o 
   4  10   6       26.58       29.02      3.30 o 
   5  10   6       99.95      101.40      5.05 o 
   6  10   6      104.81       97.20      8.15 o 
   7  10   6       67.76       63.94      4.30 o 
   8  10   6       16.96       19.55      2.90 o 
   0  11   6        1.43       -0.07      3.11 o 
   1  11   6       18.41       16.13      4.38 o 
   2  11   6       45.94       44.05      4.21 o 
   3  11   6       16.33       19.60      3.24 o 
   4  11   6       65.21       67.70      4.05 o 
   5  11   6       20.15       28.02      5.64 o 
   6  11   6       59.50       71.41     13.65 o 
   7  11   6        0.68       -3.26      3.26 o 
   2  12   6       24.30       28.62      7.78 o 
   3  12   6        1.12        2.06      3.35 o 
   4  12   6       33.70       41.81      8.10 o 
   5  12   6       22.81       27.59      3.95 o 
   6  12   6       10.73       15.57      3.65 o 
  -3  -9   7       31.53       36.14      4.80 o 
  -2  -9   7      103.71       81.71     10.51 o 
  -5  -8   7      210.46      233.02     31.45 o 
  -4  -8   7        0.36        0.82      1.51 o 
  -3  -8   7      304.90      282.25     26.80 o 
  -2  -8   7        1.92        0.32      1.59 o 
  -1  -8   7      196.16      179.54     22.58 o 
   0  -8   7       77.47       67.32      5.09 o 
   1  -8   7      208.63      248.60     32.51 o 
  -7  -7   7      191.03      160.53     11.29 o 
  -6  -7   7       39.21       47.45      9.86 o 
  -5  -7   7      115.99      116.14     18.52 o 
  -4  -7   7      316.41      281.98     31.43 o 
  -3  -7   7       84.64       91.16      6.73 o 
  -2  -7   7      213.02      219.67     19.21 o 
  -1  -7   7       17.59       10.95      2.67 o 
   0  -7   7      575.31      525.30     39.21 o 
   1  -7   7        8.25       10.08      3.61 o 
   2  -7   7      201.26      200.86      9.44 o 
  -7  -6   7        1.14        1.76      1.47 o 
  -6  -6   7      355.36      394.55     65.16 o 
  -5  -6   7        4.37        3.21      1.40 o 
  -4  -6   7      209.28      228.71     21.99 o 
  -3  -6   7      686.31      671.48     54.68 o 
  -2  -6   7      432.14      397.58     31.51 o 
  -1  -6   7      519.70      464.24     27.84 o 
   0  -6   7      452.55      447.45     26.55 o 
   1  -6   7      250.18      285.76     30.61 o 
   2  -6   7       39.59       43.66      3.36 o 
   3  -6   7      333.82      336.02     12.19 o 
   4  -6   7        0.00        0.97      2.49 o 
  -8  -5   7       40.17       31.21      3.92 o 
  -7  -5   7      252.76      198.18      7.14 o 
  -6  -5   7       15.21       18.96      1.95 o 
  -5  -5   7      589.81      649.73     74.18 o 
  -4  -5   7       67.76       59.66      3.26 o 
  -3  -5   7      465.48      450.93     40.56 o 
  -2  -5   7      266.93      283.36     31.83 o 
  -1  -5   7     2184.09     1959.08    115.86 o 
   0  -5   7      353.18      322.27     26.69 o 
   1  -5   7      490.66      515.35     34.54 o 
   2  -5   7      302.80      341.36     28.38 o 
   3  -5   7      292.10      262.56     10.03 o 
   4  -5   7      317.26      312.67      8.28 o 
   5  -5   7        8.70        9.66      4.32 o 
  -7  -4   7      156.92      123.24      4.46 o 
  -6  -4   7        4.65        5.57      1.10 o 
  -5  -4   7      408.13      394.79     41.04 o 
  -4  -4   7      482.58      512.14     46.89 o 
  -3  -4   7      248.16      252.67     14.68 o 
  -2  -4   7     2516.86     2236.26     86.58 o 
  -1  -4   7       35.88       36.58      2.26 o 
   0  -4   7     2429.28     2376.51    154.86 o 
   1  -4   7       95.27      107.02      7.17 o 
   2  -4   7      298.60      335.26     10.80 o 
   3  -4   7      159.68      168.22      4.11 o 
   4  -4   7      166.24      160.17      4.58 o 
   5  -4   7      132.75      129.46      4.02 o 
   6  -4   7       69.81       86.60      7.08 o 
  -8  -3   7      112.89      101.03     11.60 o 
  -6  -3   7      785.30      858.96    200.90 o 
  -5  -3   7       30.49       33.27      3.64 o 
  -4  -3   7      384.51      402.53     38.80 o 
  -3  -3   7     1011.81     1035.03     57.57 o 
  -2  -3   7      868.64      836.57     30.36 o 
  -1  -3   7      566.76      582.17     24.52 o 
   0  -3   7       15.45        9.85      1.57 o 
   1  -3   7     1713.39     1674.37     68.34 o 
   2  -3   7      774.80      770.97     14.54 o 
   3  -3   7      660.21      678.27      8.09 o 
   4  -3   7      715.55      735.22      9.51 o 
   5  -3   7      442.76      436.89      7.01 o 
   6  -3   7        0.94        0.39      1.60 o 
   7  -3   7      105.11      122.68      8.13 o 
  -8  -2   7        0.08       -3.60      3.60 o 
  -7  -2   7      243.97      348.51     49.29 o 
  -6  -2   7      147.63      132.52     20.46 o 
  -5  -2   7      692.37      742.25     83.92 o 
  -4  -2   7        0.09        0.04      0.86 o 
  -3  -2   7      580.68      585.33     33.21 o 
  -2  -2   7       98.85       97.70      3.98 o 
  -1  -2   7     1999.82     2030.11     66.27 o 
   0  -2   7     1092.95     1091.41     46.09 o 
   1  -2   7      664.99      679.59     13.33 o 
   2  -2   7      863.99      870.82     12.30 o 
   3  -2   7      111.12       99.92      2.57 o 
   4  -2   7      905.29      855.97     10.39 o 
   5  -2   7        0.99        2.41      1.34 o 
   6  -2   7      450.39      464.25     21.39 o 
   7  -2   7        5.66        4.84      3.27 o 
  -8  -1   7       19.01       27.04     13.85 o 
  -7  -1   7      115.95      151.18     29.35 o 
  -6  -1   7      264.98      298.37     38.83 o 
  -5  -1   7      277.78      350.37     29.57 o 
  -4  -1   7      247.67      262.18     16.51 o 
  -3  -1   7        3.46        3.26      0.82 o 
  -2  -1   7     1399.20     1408.01     50.18 o 
  -1  -1   7      481.01      543.98     14.21 o 
   0  -1   7     4892.90     5238.55    114.37 o 
   1  -1   7        9.30       16.92      1.14 o 
   2  -1   7     1003.25     1040.64     11.30 o 
   3  -1   7       33.74       44.22      1.71 o 
   4  -1   7       30.83       26.90      1.92 o 
   5  -1   7     1042.71     1053.64     19.64 o 
   6  -1   7      227.05      211.45     10.04 o 
   7  -1   7      223.20      236.84     19.32 o 
   8  -1   7       19.55       20.62      4.29 o 
  -8   0   7       40.81       28.07      2.76 o 
  -7   0   7        5.15        3.05      1.54 o 
  -6   0   7      144.11      161.09     17.95 o 
  -5   0   7      133.70      143.52     14.12 o 
  -4   0   7      772.69      858.91     64.98 o 
  -3   0   7      455.39      503.91     21.23 o 
  -2   0   7      795.31      770.64     22.60 o 
  -1   0   7     3357.75     3383.41     88.98 o 
   0   0   7      443.40      448.90      8.47 o 
   1   0   7     3941.96     3906.28     31.97 o 
   2   0   7      136.10      155.74      2.88 o 
   3   0   7     1320.24     1372.46     12.59 o 
   4   0   7      249.96      263.07      4.35 o 
   5   0   7     1482.15     1430.35     47.38 o 
   6   0   7      130.77      129.18      5.04 o 
   7   0   7      140.44      145.22      6.78 o 
   8   0   7       52.03       56.48      5.48 o 
  -8   1   7        5.89        3.88      2.40 o 
  -7   1   7      107.86      103.64     13.77 o 
  -6   1   7       31.39       30.18      3.33 o 
  -5   1   7      118.67      127.17     20.47 o 
  -4   1   7       11.77       16.75      1.63 o 
  -3   1   7     1095.35     1111.46     53.73 o 
  -2   1   7      573.79      593.89     17.37 o 
  -1   1   7       68.29       58.37      1.87 o 
   0   1   7     2628.43     2690.20     35.18 o 
   1   1   7     2720.97     2960.86     27.42 o 
   2   1   7      192.88      192.32      3.70 o 
   3   1   7      828.46      838.92      9.51 o 
   4   1   7     1078.81     1093.64     30.12 o 
   5   1   7       64.09       46.52      2.19 o 
   6   1   7      413.85      398.34     13.59 o 
   7   1   7       12.82       21.33      2.83 o 
   8   1   7      180.00      169.90     17.05 o 
   9   1   7        5.63       12.96      5.91 o 
  -8   2   7       13.32       12.08      2.60 o 
  -7   2   7       15.98       12.97      2.44 o 
  -6   2   7      145.95      149.49     19.91 o 
  -5   2   7      295.42      301.03     41.48 o 
  -4   2   7      229.73      236.50     18.50 o 
  -3   2   7       15.19       15.64      1.29 o 
  -2   2   7     1404.59     1451.91     67.87 o 
  -1   2   7        6.89       10.55      0.91 o 
   0   2   7     1889.65     1870.32     31.51 o 
   1   2   7       66.89       53.32      1.50 o 
   2   2   7     2539.35     2565.86     28.28 o 
   3   2   7     1403.60     1426.03     23.73 o 
   4   2   7      672.03      630.78     14.72 o 
   5   2   7      398.31      382.07     18.94 o 
   6   2   7       18.00       15.19      1.48 o 
   7   2   7      581.89      530.31     27.60 o 
   8   2   7       30.08       20.62      2.53 o 
   9   2   7       76.55       80.96     10.24 o 
  -7   3   7       11.51       20.07      8.68 o 
  -6   3   7      152.98      152.19     23.40 o 
  -5   3   7        3.63       10.76      2.21 o 
  -4   3   7      113.40      113.65     10.03 o 
  -3   3   7      232.05      225.97     11.72 o 
  -2   3   7      517.25      550.16     28.42 o 
  -1   3   7      628.99      601.01     17.37 o 
   0   3   7        5.03        5.45      1.10 o 
   1   3   7     1945.41     2085.36     21.54 o 
   2   3   7        2.45        2.87      0.85 o 
   3   3   7      958.52      949.30     19.98 o 
   4   3   7      153.35      183.62      5.77 o 
   5   3   7      908.82      859.30     36.59 o 
   6   3   7      218.71      217.42      7.71 o 
   7   3   7      253.54      245.19     16.29 o 
   8   3   7      217.59      217.01     17.40 o 
   9   3   7       74.91       63.33      6.02 o 
  -7   4   7       24.35       31.62      6.36 o 
  -6   4   7        0.05       -2.40      2.40 o 
  -5   4   7       89.27       92.38      9.23 o 
  -4   4   7        6.55        9.81      2.00 o 
  -3   4   7      333.31      308.55     20.40 o 
  -2   4   7      158.17      139.88      6.74 o 
  -1   4   7      594.77      641.22     23.46 o 
   0   4   7      225.52      224.40      4.72 o 
   1   4   7     1118.47     1097.02     12.78 o 
   2   4   7      910.53      911.58     10.02 o 
   3   4   7        0.89        0.23      0.83 o 
   4   4   7      796.43      775.77     21.57 o 
   5   4   7      126.62      115.36      6.97 o 
   6   4   7      923.00      847.05     35.06 o 
   7   4   7      117.53      105.61      8.20 o 
   8   4   7      174.33      183.76     18.22 o 
   9   4   7       24.95       24.05      3.23 o 
  -6   5   7       47.11       56.35      7.30 o 
  -5   5   7        5.75        4.41      2.39 o 
  -4   5   7       63.76       75.64      9.62 o 
  -3   5   7      152.65      138.57     12.81 o 
  -2   5   7      714.29      674.31     40.99 o 
  -1   5   7      105.74      102.69      5.75 o 
   0   5   7      270.38      274.25      6.32 o 
   1   5   7     1195.16     1215.04     13.89 o 
   2   5   7     2824.06     2814.18     26.06 o 
   3   5   7      193.34      206.37      3.97 o 
   4   5   7      443.57      408.40     28.02 o 
   5   5   7      718.68      671.47     38.60 o 
   6   5   7       47.53       48.91      2.04 o 
   7   5   7      284.14      294.73     15.88 o 
   8   5   7        4.64        0.84      1.71 o 
   9   5   7      176.86      170.85     16.71 o 
  -6   6   7       15.83       29.88      6.64 o 
  -5   6   7       15.68       14.53      3.15 o 
  -4   6   7       56.27       63.77      8.49 o 
  -3   6   7        5.13        8.06      1.91 o 
  -2   6   7        6.98        7.69      1.84 o 
  -1   6   7      326.82      307.96     13.69 o 
   0   6   7        4.48        6.16      1.60 o 
   1   6   7      817.24      805.72     10.49 o 
   2   6   7       16.74       17.43      1.78 o 
   3   6   7      755.89      740.39     16.26 o 
   4   6   7        6.34       12.68      3.52 o 
   5   6   7     1074.49     1016.84     59.38 o 
   6   6   7      106.53       92.66      6.75 o 
   7   6   7       43.63       44.17      7.36 o 
   8   6   7      122.63      130.26     19.48 o 
   9   6   7       51.52       44.12     10.54 o 
  -5   7   7       19.91       12.77      3.43 o 
  -4   7   7       12.56       12.46      3.22 o 
  -3   7   7      146.26      166.55      9.54 o 
  -2   7   7        2.75        7.57      1.92 o 
  -1   7   7      106.84      102.93      5.43 o 
   0   7   7      336.92      325.69      6.62 o 
   1   7   7      305.34      305.30      7.06 o 
   2   7   7      384.07      369.71      6.55 o 
   3   7   7       10.45       11.05      1.56 o 
   4   7   7      587.40      577.88     33.47 o 
   5   7   7        3.08        0.97      1.53 o 
   6   7   7      156.45      152.12     10.69 o 
   7   7   7       59.88       48.34      5.65 o 
   8   7   7      260.64      262.16     37.05 o 
   9   7   7       16.44       10.97      2.45 o 
  -4   8   7       83.14       97.14     10.02 o 
  -3   8   7       34.83       29.08      3.48 o 
  -2   8   7       10.27       13.95      2.36 o 
  -1   8   7       10.46        8.40      1.82 o 
   0   8   7       93.82       95.11      3.49 o 
   1   8   7      175.50      159.82      4.46 o 
   2   8   7      124.68      126.65      3.99 o 
   3   8   7      216.98      207.71      7.72 o 
   4   8   7      295.68      310.90     20.57 o 
   5   8   7      140.89      143.33     14.40 o 
   6   8   7       68.43       66.17      3.40 o 
   7   8   7      113.43      125.45     17.85 o 
   8   8   7       24.46       14.20      2.75 o 
   9   8   7      186.60      214.12     53.96 o 
  -3   9   7       12.13       27.51      6.74 o 
  -2   9   7        7.13        6.41      5.77 o 
  -1   9   7       61.53       65.58      6.53 o 
   0   9   7        2.42        0.58      1.80 o 
   1   9   7      175.13      184.63     13.33 o 
   2   9   7        6.50       11.33      2.26 o 
   3   9   7      292.51      293.04      7.13 o 
   4   9   7        3.62        3.24      2.43 o 
   5   9   7       29.97       31.98      3.35 o 
   6   9   7      138.39      124.03      9.20 o 
   7   9   7       37.40       41.72      5.31 o 
   8   9   7      137.41      140.46     18.27 o 
   9   9   7       23.30       37.44      8.00 o 
  -2  10   7        7.53        5.22      5.22 o 
  -1  10   7       39.52       36.21      4.95 o 
   0  10   7        7.75        8.30      2.80 o 
   1  10   7        1.13       -0.34      3.10 o 
   2  10   7      217.00      213.84      6.51 o 
   3  10   7        5.08        6.81      2.04 o 
   4  10   7      135.88      121.63      7.91 o 
   5  10   7        7.20        5.83      2.35 o 
   6  10   7       82.39       86.32      2.75 o 
   7  10   7       24.44       20.43      3.11 o 
   8  10   7       52.98       61.41      6.06 o 
  -1  11   7        0.00        2.34      4.87 o 
   0  11   7        8.61        9.07      5.41 o 
   1  11   7        4.98        9.15      3.82 o 
   2  11   7       21.79       27.72      4.68 o 
   3  11   7       86.09       90.06      4.70 o 
   4  11   7       92.10       91.35      5.36 o 
   5  11   7       29.03       25.14      5.45 o 
   6  11   7        4.94        6.10      1.24 o 
   7  11   7       42.23       52.00      5.83 o 
   2  12   7        3.49        1.96      5.44 o 
   4  12   7        6.49        6.86      6.88 o 
   5  12   7       14.17       18.23      3.61 o 
   6  12   7        4.86        0.66      3.28 o 
  -4  -8   8      377.93      372.16     65.50 o 
  -3  -8   8        0.41       -0.86      1.86 o 
  -2  -8   8      403.71      410.59     55.31 o 
  -1  -8   8        3.19        1.86      2.35 o 
   0  -8   8      219.55      203.66     20.79 o 
  -6  -7   8       64.53       69.42     18.79 o 
  -5  -7   8      206.39      238.59     32.74 o 
  -4  -7   8      184.07      202.52     28.91 o 
  -3  -7   8      325.75      284.34     19.18 o 
  -2  -7   8        7.65       12.41      2.07 o 
  -1  -7   8      264.79      279.00     18.62 o 
   0  -7   8       27.32       17.87      3.40 o 
   1  -7   8      351.30      363.22     23.35 o 
   2  -7   8        2.13       -1.71      5.09 o 
  -7  -6   8      147.82      181.52     54.24 o 
  -6  -6   8       27.61       40.71      4.60 o 
  -5  -6   8      466.87      499.35     77.68 o 
  -4  -6   8       29.89       41.35      7.19 o 
  -3  -6   8      193.33      194.17     14.80 o 
  -2  -6   8      249.81      266.35     25.54 o 
  -1  -6   8      323.69      329.16     24.75 o 
   0  -6   8      203.09      194.50      8.89 o 
   1  -6   8        0.23        0.21      1.90 o 
   2  -6   8      628.65      612.28     44.32 o 
   3  -6   8       33.83       45.41      9.33 o 
  -7  -5   8       40.69       37.17      3.38 o 
  -6  -5   8      285.49      296.87     40.05 o 
  -5  -5   8       50.31       55.94      8.92 o 
  -4  -5   8      379.05      410.05     31.14 o 
  -3  -5   8        0.47       -0.50      1.16 o 
  -2  -5   8      922.99      852.00     67.58 o 
  -1  -5   8      100.28       89.12      5.23 o 
   0  -5   8      569.04      578.16     40.30 o 
   1  -5   8      213.40      230.30     18.35 o 
   2  -5   8      120.45      123.79      4.87 o 
   3  -5   8      273.99      262.05     25.26 o 
   4  -5   8      121.94      128.08      9.24 o 
   5  -5   8      133.17      162.08      8.92 o 
  -8  -4   8       77.74       57.02      6.02 o 
  -7  -4   8       76.02       57.85      3.54 o 
  -6  -4   8      122.92      138.58     17.72 o 
  -5  -4   8      124.22      148.48     15.57 o 
  -4  -4   8       15.23       17.15      1.63 o 
  -3  -4   8      926.53      937.26     44.83 o 
  -2  -4   8      385.83      362.31     20.75 o 
  -1  -4   8     1359.93     1311.54     76.50 o 
   0  -4   8       73.65       77.76      6.55 o 
   1  -4   8      760.35      781.79     34.56 o 
   2  -4   8       11.57       12.55      2.13 o 
   3  -4   8      520.97      515.18     14.42 o 
   4  -4   8      143.11      156.05      5.58 o 
   5  -4   8       74.61       74.93      3.90 o 
  -6  -3   8        2.66        1.23      0.98 o 
  -5  -3   8      740.74      736.28     73.12 o 
  -4  -3   8      269.09      302.02     30.55 o 
  -3  -3   8      725.00      668.04     32.71 o 
  -2  -3   8      511.99      464.97     15.69 o 
  -1  -3   8      940.44      952.37     41.18 o 
   0  -3   8     1368.15     1437.49     96.72 o 
   1  -3   8       79.45       74.19      4.59 o 
   2  -3   8     1798.28     1734.69     50.66 o 
   3  -3   8      194.42      206.13      5.03 o 
   4  -3   8      480.75      521.88      7.88 o 
   5  -3   8        6.87        5.08      1.60 o 
   6  -3   8      164.48      166.91     12.85 o 
  -8  -2   8       82.19       84.14     10.85 o 
  -7  -2   8       44.99       53.66     11.59 o 
  -6  -2   8      364.13      359.60     38.88 o 
  -5  -2   8      194.85      189.04     20.15 o 
  -4  -2   8       12.51       10.33      1.33 o 
  -3  -2   8      616.82      606.88     24.42 o 
  -2  -2   8     1892.27     1887.29     49.94 o 
  -1  -2   8      103.19      110.92      3.56 o 
   0  -2   8      902.45      914.73     42.72 o 
   1  -2   8      616.65      711.82     25.57 o 
   2  -2   8     2212.12     2084.31     39.69 o 
   3  -2   8      183.29      162.27      4.40 o 
   4  -2   8        0.37        0.44      1.32 o 
   5  -2   8      368.31      355.32      7.41 o 
   6  -2   8       21.42       23.14      2.36 o 
   7  -2   8      170.47      167.42     16.55 o 
  -8  -1   8       33.67       29.30      5.87 o 
  -7  -1   8       27.75       34.04      9.74 o 
  -6  -1   8      181.34      192.34     16.91 o 
  -5  -1   8      615.39      682.86     55.23 o 
  -4  -1   8      560.14      592.32     41.27 o 
  -3  -1   8      121.35      129.67      6.64 o 
  -2  -1   8      298.44      296.95     11.75 o 
  -1  -1   8     2145.44     2223.12     72.54 o 
   0  -1   8        6.76        9.22      1.28 o 
   1  -1   8     2106.58     2168.15     41.54 o 
   2  -1   8      346.73      396.32      7.23 o 
   3  -1   8      171.14      152.66      3.32 o 
   4  -1   8      611.09      559.86      8.50 o 
   5  -1   8      632.58      643.09     13.62 o 
   6  -1   8      248.63      249.18      6.77 o 
   7  -1   8       24.33       24.77      2.17 o 
  -8   0   8        0.58        0.37      2.00 o 
  -7   0   8      144.17      117.26     10.82 o 
  -6   0   8       26.01       37.84      5.44 o 
  -5   0   8      319.19      368.80     30.43 o 
  -4   0   8       91.25       99.88      8.33 o 
  -3   0   8      695.72      677.28     29.99 o 
  -2   0   8      514.45      533.04     19.06 o 
  -1   0   8      149.75      149.53      3.49 o 
   0   0   8     2547.61     2807.54     57.97 o 
   1   0   8      794.85      770.49     12.28 o 
   2   0   8     1456.45     1441.72     13.24 o 
   3   0   8      127.82      144.87      3.07 o 
   4   0   8     1083.65     1016.90     15.01 o 
   5   0   8       14.27       16.00      1.75 o 
   6   0   8      663.43      622.05     25.69 o 
   7   0   8      176.04      178.83     10.20 o 
   8   0   8       69.37       78.75      6.48 o 
  -8   1   8       20.60       20.95      3.95 o 
  -7   1   8        5.75        4.37      1.77 o 
  -6   1   8      135.31      159.57     20.24 o 
  -5   1   8        0.46       -0.45      1.06 o 
  -4   1   8      480.76      520.40     34.50 o 
  -3   1   8       19.07       14.34      1.19 o 
  -2   1   8      511.74      480.15     19.42 o 
  -1   1   8     1637.25     1733.08     44.27 o 
   0   1   8     1662.81     1720.56     35.62 o 
   1   1   8     1085.17     1105.54     14.99 o 
   2   1   8     2628.04     2651.78     20.73 o 
   3   1   8      484.21      461.71      5.44 o 
   4   1   8        1.67       -0.91      0.97 o 
   5   1   8      788.62      740.44     25.36 o 
   6   1   8        3.18        4.91      1.46 o 
   7   1   8      346.22      350.84     20.83 o 
   8   1   8        8.35        7.11      2.44 o 
  -7   2   8       24.66       24.76      2.71 o 
  -6   2   8       81.02       62.10      5.93 o 
  -5   2   8      138.60      153.42     23.58 o 
  -4   2   8       72.07       64.63      4.65 o 
  -3   2   8      698.61      679.10     40.70 o 
  -2   2   8        0.05        0.62      0.90 o 
  -1   2   8     3197.95     3390.42    108.07 o 
   0   2   8        8.59       11.69      0.87 o 
   1   2   8     1296.31     1254.38     12.20 o 
   2   2   8      423.88      428.81      5.49 o 
   3   2   8     2711.81     2683.44     27.89 o 
   4   2   8      746.59      728.17     13.17 o 
   5   2   8      227.25      208.54      6.97 o 
   6   2   8      436.62      395.97     13.96 o 
   7   2   8      112.23      102.98      5.65 o 
   8   2   8      170.34      171.45     18.40 o 
   9   2   8        3.09        4.49      3.27 o 
  -7   3   8       29.66       32.43      8.05 o 
  -6   3   8        0.20       -1.58      1.98 o 
  -5   3   8      141.02      134.07     16.96 o 
  -4   3   8      114.78      127.78     13.66 o 
  -3   3   8       53.15       50.60      4.41 o 
  -2   3   8      118.84      122.72      6.70 o 
  -1   3   8      221.78      220.21      7.49 o 
   0   3   8     1262.91     1299.70     15.14 o 
   1   3   8      153.36      144.20      2.90 o 
   2   3   8     2452.67     2426.36     21.07 o 
   3   3   8       18.46       23.73      1.51 o 
   4   3   8      784.23      762.18     17.45 o 
   5   3   8       59.41       55.03      2.80 o 
   6   3   8      457.99      426.66     25.20 o 
   7   3   8       90.62       81.30      5.23 o 
   8   3   8       96.08      111.48     15.86 o 
   9   3   8       74.88       76.20     12.90 o 
  -7   4   8        1.68        4.49      4.71 o 
  -6   4   8       61.28       66.15     11.94 o 
  -5   4   8        0.05        3.15      2.36 o 
  -4   4   8      271.88      247.83     25.33 o 
  -3   4   8       10.20       13.67      1.68 o 
  -2   4   8      516.64      499.86     30.68 o 
  -1   4   8      149.63      146.00      4.68 o 
   0   4   8      876.73      885.91     19.16 o 
   1   4   8      933.03      929.39     10.34 o 
   2   4   8       88.80       75.89      2.48 o 
   3   4   8     1008.52     1042.63     28.90 o 
   4   4   8       40.70       51.27      1.80 o 
   5   4   8      589.80      611.12     27.17 o 
   6   4   8       20.68       11.19      1.53 o 
   7   4   8      463.31      419.60     25.50 o 
   8   4   8        3.54        3.03      2.03 o 
   9   4   8      106.81      130.68     16.52 o 
  -6   5   8       25.76       19.92      6.01 o 
  -5   5   8       22.54       20.04      5.26 o 
  -4   5   8       12.56        7.90      2.14 o 
  -3   5   8      204.94      182.61     17.31 o 
  -2   5   8        1.13        3.82      1.75 o 
  -1   5   8      257.12      278.78     12.50 o 
   0   5   8        2.11        3.62      1.49 o 
   1   5   8     1061.14     1009.13     11.30 o 
   2   5   8      542.27      514.73      7.51 o 
   3   5   8      457.84      473.87      6.24 o 
   4   5   8      211.15      213.46      7.68 o 
   5   5   8      279.46      290.09     17.55 o 
   6   5   8      973.03      883.99     41.67 o 
   7   5   8       29.25       33.18      4.73 o 
   8   5   8      113.14      113.75      9.85 o 
   9   5   8        2.36        2.99      2.00 o 
  -6   6   8        1.58       -1.64      4.74 o 
  -5   6   8        8.22        9.09      2.90 o 
  -4   6   8       11.01       12.64      2.68 o 
  -3   6   8       35.62       28.98      2.60 o 
  -2   6   8      341.00      325.59     22.92 o 
  -1   6   8       23.44       22.99      2.70 o 
   0   6   8      430.24      441.21     15.16 o 
   1   6   8      199.81      202.51      4.78 o 
   2   6   8      286.25      277.09      5.28 o 
   3   6   8       82.01       72.35      2.72 o 
   4   6   8      644.52      689.77     41.84 o 
   5   6   8      114.10      105.82      7.06 o 
   6   6   8      228.78      248.56     12.44 o 
   7   6   8       62.63       66.71      7.38 o 
   8   6   8      118.24      116.61     14.17 o 
   9   6   8       75.04       74.28      8.03 o 
  -5   7   8        1.82        0.36      2.79 o 
  -4   7   8      106.10       95.89     10.99 o 
  -3   7   8        0.04        1.31      1.84 o 
  -2   7   8       19.51       15.31      2.25 o 
  -1   7   8      101.44       91.73      4.81 o 
   0   7   8      138.42      143.17      6.55 o 
   1   7   8      330.34      317.07      6.87 o 
   2   7   8       46.76       50.70      2.66 o 
   3   7   8      692.96      681.27      9.06 o 
   4   7   8       59.28       78.68      6.82 o 
   5   7   8      694.58      721.60     54.55 o 
   6   7   8        2.63        1.69      1.76 o 
   7   7   8       77.91       93.19      9.12 o 
   8   7   8       31.80       29.61      3.22 o 
   9   7   8       64.26       58.49      7.32 o 
  -4   8   8       15.20       21.12      6.42 o 
  -3   8   8        5.21        1.95      3.57 o 
  -2   8   8       12.97        8.70      2.20 o 
  -1   8   8       86.62       74.27      4.29 o 
   0   8   8        2.02        1.37      1.52 o 
   1   8   8      230.31      233.02      7.15 o 
   2   8   8       31.36       33.20      3.41 o 
   3   8   8      171.39      184.60      9.31 o 
   4   8   8      239.45      237.40     20.42 o 
   5   8   8       52.13       69.14      4.14 o 
   6   8   8      102.37      104.55      5.89 o 
   7   8   8       64.39       68.64      8.69 o 
   8   8   8       94.69       99.57      8.74 o 
   9   8   8        3.59        1.96      5.38 o 
  -3   9   8        7.62        7.59      5.44 o 
  -2   9   8       29.20       19.65      5.83 o 
  -1   9   8       10.27       10.97      2.73 o 
   0   9   8       72.48       72.88      3.91 o 
   1   9   8        0.62        5.25      2.37 o 
   2   9   8      131.12      136.55      5.08 o 
   3   9   8        0.22        0.33      1.79 o 
   4   9   8       72.72       84.94      4.16 o 
   5   9   8      102.58      109.49      5.20 o 
   6   9   8      106.11      117.09     10.39 o 
   7   9   8       50.15       50.81      7.08 o 
   8   9   8       33.17       49.72      4.65 o 
  -2  10   8       14.31       14.42      6.07 o 
  -1  10   8        8.90        4.32      4.81 o 
   0  10   8       20.74       21.37      3.44 o 
   1  10   8        2.65       -0.57      2.12 o 
   2  10   8        6.21        0.06      2.87 o 
   3  10   8      247.18      258.25      8.24 o 
   4  10   8       32.79       33.35      3.12 o 
   5  10   8       88.81       97.20      5.21 o 
   6  10   8       14.70       16.14      3.28 o 
   7  10   8       73.20       85.22      8.25 o 
   8  10   8        2.65        0.11      3.13 o 
  -1  11   8        8.12       11.10      5.38 o 
   0  11   8        6.03       -3.70      4.14 o 
   1  11   8       22.89       37.22      5.58 o 
   2  11   8       22.65       17.20      4.00 o 
   3  11   8       63.33       63.54      4.12 o 
   4  11   8        1.56        0.32      2.34 o 
   5  11   8        5.00        4.03      2.54 o 
   6  11   8       52.84       53.81      3.01 o 
   7  11   8        0.41        0.75      3.19 o 
   3  12   8        8.66        6.58      6.17 o 
   4  12   8       42.55       47.86      5.66 o 
   5  12   8       20.60       28.44      4.95 o 
  -5  -7   9      188.65      207.46     52.27 o 
  -4  -7   9      210.33      212.67     31.91 o 
  -3  -7   9       28.71       27.02      2.52 o 
  -2  -7   9      414.29      422.85     29.24 o 
  -1  -7   9       81.69       71.72      7.61 o 
   0  -7   9      284.94      248.12     17.48 o 
   1  -7   9        0.00       -0.74      3.35 o 
  -6  -6   9      184.38      198.42     53.80 o 
  -5  -6   9       21.85       28.68      4.27 o 
  -4  -6   9      453.38      449.72     66.27 o 
  -3  -6   9      100.42       96.98      6.83 o 
  -2  -6   9      213.64      217.70     21.65 o 
  -1  -6   9      234.70      244.90     17.87 o 
   0  -6   9      341.10      304.57     17.62 o 
   1  -6   9      354.55      345.68     24.31 o 
   2  -6   9       36.72       38.39      7.49 o 
  -7  -5   9       57.07       19.95      5.28 o 
  -6  -5   9        4.35        3.80      1.54 o 
  -5  -5   9      379.08      409.91     52.50 o 
  -4  -5   9       39.08       43.66      3.30 o 
  -3  -5   9      235.46      235.14     23.21 o 
  -2  -5   9       18.91       26.69      3.65 o 
  -1  -5   9      947.23      821.44     55.43 o 
   0  -5   9       62.56       68.46      4.82 o 
   1  -5   9      128.72      121.32      8.86 o 
   2  -5   9      269.90      269.84     21.91 o 
   3  -5   9      204.31      194.14     11.19 o 
  -7  -4   9       88.31       68.27      8.06 o 
  -6  -4   9       47.76       49.31      5.06 o 
  -5  -4   9      261.12      276.36     35.61 o 
  -4  -4   9      649.40      637.11     53.96 o 
  -3  -4   9      539.53      482.51     27.79 o 
  -2  -4   9       97.47       96.79      5.78 o 
  -1  -4   9       20.64       21.85      2.09 o 
   0  -4   9      487.39      451.47     26.03 o 
   1  -4   9      486.58      449.42     29.77 o 
   2  -4   9      779.61      786.47     28.24 o 
   3  -4   9       21.97       38.24      3.91 o 
   4  -4   9      222.42      217.82      6.28 o 
   5  -4   9      113.38      104.32      5.88 o 
  -7  -3   9        1.63        0.69      1.68 o 
  -6  -3   9      154.82      163.01     21.35 o 
  -5  -3   9        1.27        2.72      1.31 o 
  -4  -3   9      341.69      343.09     27.79 o 
  -3  -3   9      728.41      724.57     26.64 o 
  -2  -3   9     1140.62     1065.85     53.53 o 
  -1  -3   9      248.10      244.84     11.62 o 
   0  -3   9       44.38       31.67      2.53 o 
   1  -3   9     1034.29     1008.54     46.47 o 
   2  -3   9      216.27      231.81      7.00 o 
   3  -3   9      989.08     1031.99     25.01 o 
   4  -3   9        9.87       18.93      2.46 o 
   5  -3   9      242.97      247.28      6.49 o 
   6  -3   9       13.71       11.70      3.72 o 
  -7  -2   9       38.10       32.26      2.76 o 
  -6  -2   9       43.77       40.74      6.17 o 
  -5  -2   9      194.64      199.99     22.17 o 
  -4  -2   9      100.33       99.72      8.92 o 
  -3  -2   9     1530.36     1413.80     65.14 o 
  -2  -2   9       24.54       24.19      1.57 o 
  -1  -2   9      638.02      628.94     15.74 o 
   0  -2   9      215.57      218.08     11.73 o 
   1  -2   9      517.14      516.96     23.98 o 
   2  -2   9     1138.78     1111.49     33.33 o 
   3  -2   9      707.84      719.66      8.58 o 
   4  -2   9      155.79      182.52      4.78 o 
   5  -2   9       11.93        9.53      2.23 o 
   6  -2   9      183.25      195.27      6.17 o 
   7  -2   9        0.22       -0.35      2.86 o 
  -7  -1   9       89.31       71.84      5.44 o 
  -6  -1   9       64.23       69.22      8.53 o 
  -5  -1   9       41.86       45.24      3.74 o 
  -4  -1   9      727.89      781.62     65.99 o 
  -3  -1   9      641.74      636.61     30.97 o 
  -2  -1   9      821.22      816.58     25.55 o 
  -1  -1   9       10.60       19.24      1.35 o 
   0  -1   9     1291.37     1210.35     56.25 o 
   1  -1   9       24.90       25.99      3.17 o 
   2  -1   9     1367.52     1327.32     28.45 o 
   3  -1   9     1161.49     1192.63     13.34 o 
   4  -1   9     1283.81     1221.34     14.67 o 
   5  -1   9        1.26        5.76      1.65 o 
   6  -1   9       58.60       52.96      3.11 o 
   7  -1   9      110.29      109.44      4.53 o 
  -7   0   9        5.12        4.33      2.11 o 
  -6   0   9      161.59      171.21     22.14 o 
  -5   0   9       25.84       27.46      3.13 o 
  -4   0   9      172.46      181.82     15.60 o 
  -3   0   9       15.15       18.52      1.49 o 
  -2   0   9      260.83      236.61      7.72 o 
  -1   0   9     1347.49     1281.65     30.95 o 
   0   0   9      200.13      205.13      7.18 o 
   1   0   9     1472.98     1378.38     26.77 o 
   2   0   9       66.84       80.74      2.45 o 
   3   0   9      633.00      630.27      7.47 o 
   4   0   9        4.11        3.93      1.32 o 
   5   0   9      520.43      485.06     11.57 o 
   6   0   9       50.86       45.26      2.83 o 
   7   0   9       85.63       85.95      5.84 o 
   8   0   9       86.95      109.39     12.98 o 
  -7   1   9       52.58       48.80      4.14 o 
  -6   1   9        4.89        5.84      1.63 o 
  -5   1   9      185.06      193.65     20.92 o 
  -4   1   9        0.34        1.37      1.19 o 
  -3   1   9     1295.95     1343.50     96.93 o 
  -2   1   9        2.24        2.43      0.98 o 
  -1   1   9      579.01      589.03     18.52 o 
   0   1   9      184.53      175.24      4.18 o 
   1   1   9      302.56      285.15      7.02 o 
   2   1   9      420.92      419.62      5.15 o 
   3   1   9        1.62        5.41      1.10 o 
   4   1   9     1692.44     1770.29     31.53 o 
   5   1   9      208.14      183.23      9.26 o 
   6   1   9      368.98      349.02      8.01 o 
   7   1   9       17.24       12.99      1.86 o 
   8   1   9      132.72      123.13      7.76 o 
  -7   2   9       14.69       10.50      2.51 o 
  -6   2   9       35.21       37.10      9.62 o 
  -5   2   9       78.09       88.94      8.52 o 
  -4   2   9      136.09      145.36     11.12 o 
  -3   2   9       42.25       58.20      4.20 o 
  -2   2   9      914.07      930.96     39.86 o 
  -1   2   9        0.10       -0.46      0.85 o 
   0   2   9     1146.83     1060.87     19.30 o 
   1   2   9       56.57       39.01      1.52 o 
   2   2   9     1190.74     1205.94     11.94 o 
   3   2   9      602.51      569.40      6.38 o 
   4   2   9     1110.63     1094.39     16.96 o 
   5   2   9      412.84      433.17     22.32 o 
   6   2   9       62.60       50.64      2.71 o 
   7   2   9      267.83      261.07     16.84 o 
   8   2   9       21.89       18.06      3.01 o 
  -7   3   9        0.17        1.28      2.83 o 
  -6   3   9       16.17       19.05      2.95 o 
  -5   3   9       38.74       37.58      5.59 o 
  -4   3   9      223.70      200.10     15.09 o 
  -3   3   9       50.97       49.86      4.52 o 
  -2   3   9       13.71       19.09      1.65 o 
  -1   3   9      947.65      967.22     36.15 o 
   0   3   9      244.53      263.84      7.43 o 
   1   3   9      540.95      544.67      6.59 o 
   2   3   9        8.12       15.56      1.43 o 
   3   3   9     1449.94     1451.53     17.44 o 
   4   3   9       66.20       58.84      2.05 o 
   5   3   9      384.34      391.53      9.87 o 
   6   3   9      123.83      117.99      3.74 o 
   7   3   9      222.22      206.95     13.75 o 
   8   3   9       42.37       51.63      6.19 o 
   9   3   9       48.40       73.14      9.55 o 
  -6   4   9        8.33        9.44      3.43 o 
  -5   4   9       43.54       41.40      6.77 o 
  -4   4   9       11.01       10.73      2.21 o 
  -3   4   9      296.89      277.59     14.43 o 
  -2   4   9       27.91       24.69      2.08 o 
  -1   4   9      440.30      468.68     17.68 o 
   0   4   9      277.41      277.43      8.00 o 
   1   4   9      946.59      966.61     10.90 o 
   2   4   9     1445.70     1433.60     13.87 o 
   3   4   9      110.14      105.00      2.82 o 
   4   4   9      460.18      427.14     10.54 o 
   5   4   9       21.96       33.23      3.37 o 
   6   4   9      822.14      732.91     42.66 o 
   7   4   9        0.01       -1.15      1.15 o 
   8   4   9       84.08       87.17      6.39 o 
   9   4   9       10.30       11.66      3.84 o 
  -6   5   9        2.47       -0.16      4.49 o 
  -5   5   9        0.08       -3.29      3.67 o 
  -4   5   9       43.41       49.12      6.81 o 
  -3   5   9       72.15       72.23      3.57 o 
  -2   5   9      204.91      212.82     13.59 o 
  -1   5   9       13.57       10.79      1.64 o 
   0   5   9      348.08      387.77     14.49 o 
   1   5   9        0.27        6.03      1.35 o 
   2   5   9      409.52      414.56      7.25 o 
   3   5   9      214.50      236.94      5.75 o 
   4   5   9      311.39      299.11     11.52 o 
   5   5   9      192.47      187.37     10.62 o 
   6   5   9      164.73      172.62     13.36 o 
   7   5   9      255.51      244.89     17.58 o 
   8   5   9       28.72       24.84      3.08 o 
   9   5   9       77.83       76.57     10.64 o 
  -5   6   9       10.52        8.81      3.78 o 
  -4   6   9       19.52       20.79      3.28 o 
  -3   6   9       48.59       41.15      2.99 o 
  -2   6   9      147.10      145.42     10.84 o 
  -1   6   9      187.04      201.68     14.92 o 
   0   6   9       56.10       54.94      8.29 o 
   1   6   9      214.58      215.71      5.92 o 
   2   6   9        3.35        4.25      1.36 o 
   3   6   9      409.14      428.20      9.52 o 
   4   6   9        6.10        8.14      3.90 o 
   5   6   9      364.89      352.87     18.60 o 
   6   6   9      281.26      228.65     13.06 o 
   7   6   9      149.73      161.15     10.22 o 
   8   6   9       52.52       59.13      4.10 o 
   9   6   9       26.88       33.03      4.73 o 
  -5   7   9       11.74       16.44      6.07 o 
  -4   7   9        1.65       -0.31      3.02 o 
  -3   7   9       23.64       30.23      3.56 o 
  -2   7   9       12.56       13.92      2.76 o 
  -1   7   9       94.30       88.16      3.97 o 
   0   7   9      217.68      213.74     13.02 o 
   1   7   9      200.12      224.37      9.00 o 
   2   7   9       51.70       45.69      2.47 o 
   3   7   9        1.27        3.95      1.42 o 
   4   7   9      737.70      754.08     44.11 o 
   5   7   9        1.71        2.28      2.51 o 
   6   7   9      203.04      192.30     12.65 o 
   7   7   9        0.21       -0.90      0.90 o 
   8   7   9      123.35      139.49     19.93 o 
   9   7   9       32.59       36.80      6.91 o 
  -4   8   9        3.10        0.32      4.93 o 
  -3   8   9        9.47       10.15      3.35 o 
  -2   8   9       34.03       35.46      3.18 o 
  -1   8   9        0.12        0.21      1.71 o 
   0   8   9      284.24      278.33     14.20 o 
   1   8   9        0.38       -0.47      1.94 o 
   2   8   9       61.79       72.73      3.30 o 
   3   8   9       10.67        9.19      2.13 o 
   4   8   9      105.75      116.00      6.55 o 
   5   8   9      214.77      206.54     14.40 o 
   6   8   9       43.73       45.69      4.24 o 
   7   8   9      131.35      123.32     10.52 o 
   8   8   9       28.29       35.17      3.51 o 
   9   8   9       46.88       65.20      9.90 o 
  -3   9   9        4.32        3.23      5.34 o 
  -2   9   9        4.41       10.31      3.60 o 
  -1   9   9       33.96       37.84      3.68 o 
   0   9   9       15.64       12.19      2.46 o 
   1   9   9       82.70       78.79      5.02 o 
   2   9   9       22.54       22.29      3.12 o 
   3   9   9      160.32      160.98      6.17 o 
   4   9   9       52.85       48.74      3.50 o 
   5   9   9      145.58      155.29      8.31 o 
   6   9   9       25.83       24.69      2.19 o 
   7   9   9      105.71      103.93     12.97 o 
   8   9   9        8.19        9.43      4.28 o 
  -2  10   9        6.00        3.73      5.38 o 
  -1  10   9       16.44       21.82      6.13 o 
   0  10   9       20.87       16.35      3.22 o 
   1  10   9       36.23       27.25      3.93 o 
   2  10   9       27.76       28.58      4.30 o 
   3  10   9       13.40       14.52      4.15 o 
   4  10   9       27.77       37.50      3.32 o 
   5  10   9        0.06        4.26      2.43 o 
   6  10   9      106.70      107.07      6.51 o 
   7  10   9        5.28        1.74      3.03 o 
   8  10   9       71.07      102.23     11.57 o 
   1  11   9        1.39       -1.06      3.00 o 
   2  11   9       28.89       25.02      4.77 o 
   3  11   9        5.86        6.45      6.72 o 
   4  11   9        0.68       -0.88      2.27 o 
   5  11   9       54.28       57.95      5.87 o 
   6  11   9        5.45        5.63      2.08 o 
   7  11   9       52.15       55.26      6.01 o 
   4  12   9       14.51       16.82      5.91 o 
   5  12   9       26.24       25.83      5.57 o 
  -3  -7  10      183.74      199.41     50.59 o 
  -2  -7  10       77.66       88.73     18.01 o 
  -1  -7  10      142.36      153.42     12.31 o 
  -5  -6  10      296.17      302.26     44.67 o 
  -4  -6  10       19.29       14.26      2.55 o 
  -3  -6  10      335.85      326.40     34.28 o 
  -2  -6  10      104.22       92.72      9.30 o 
  -1  -6  10      193.81      185.69     14.05 o 
   0  -6  10      247.88      244.06     20.92 o 
   1  -6  10      180.69      185.33     19.60 o 
  -6  -5  10      240.50      248.47     45.93 o 
  -5  -5  10       27.70       29.49      4.01 o 
  -4  -5  10      233.01      233.62     43.63 o 
  -3  -5  10        5.97        7.63      2.19 o 
  -2  -5  10      553.79      559.45     53.77 o 
  -1  -5  10       25.78       23.83      2.43 o 
   0  -5  10      505.88      502.42     27.59 o 
   1  -5  10       57.41       64.11      4.36 o 
   2  -5  10      196.86      169.55     10.54 o 
   3  -5  10      150.22      160.42      9.53 o 
  -6  -4  10      159.53      162.02     22.87 o 
  -5  -4  10       50.60       50.91      8.65 o 
  -4  -4  10       90.97       89.70      7.49 o 
  -3  -4  10      322.34      338.41     21.62 o 
  -2  -4  10      576.15      497.49     38.14 o 
  -1  -4  10      494.94      465.68     31.46 o 
   0  -4  10       65.02       64.56      3.31 o 
   1  -4  10      788.15      773.78     46.69 o 
   2  -4  10       12.50       10.37      2.13 o 
   3  -4  10      278.29      264.68      8.81 o 
   4  -4  10      116.16      118.68      6.36 o 
  -7  -3  10       82.40       68.95      4.40 o 
  -6  -3  10        4.55        4.65      1.45 o 
  -5  -3  10      180.15      189.28     18.17 o 
  -4  -3  10      170.52      174.05     16.14 o 
  -3  -3  10      549.88      527.52     34.23 o 
  -2  -3  10       50.70       50.45      4.19 o 
  -1  -3  10      409.10      420.92     29.46 o 
   0  -3  10      426.13      414.86     21.76 o 
   1  -3  10        1.53        1.23      1.51 o 
   2  -3  10      543.19      571.83     21.02 o 
   3  -3  10       76.36       78.73      4.15 o 
   4  -3  10      325.13      330.90     21.15 o 
   5  -3  10        4.80        6.01      4.51 o 
  -7  -2  10        7.93        7.31      2.27 o 
  -6  -2  10       93.83      111.48     15.40 o 
  -5  -2  10        0.06        0.34      1.24 o 
  -4  -2  10      834.83      859.75     79.75 o 
  -3  -2  10       91.32       86.45      4.02 o 
  -2  -2  10      831.73      799.95     44.40 o 
  -1  -2  10       12.90        5.73      1.54 o 
   0  -2  10       31.36       46.32      2.63 o 
   1  -2  10      428.30      441.16     20.98 o 
   2  -2  10      503.21      479.15     17.90 o 
   3  -2  10      958.27      944.78     17.05 o 
   4  -2  10      128.51      132.15      8.70 o 
   5  -2  10      218.62      234.81      6.24 o 
   6  -2  10       21.55       22.96      4.09 o 
  -7  -1  10        0.06        0.41      2.06 o 
  -6  -1  10       93.12       92.70     10.74 o 
  -5  -1  10      146.55      173.41     20.28 o 
  -4  -1  10       31.85       30.58      3.24 o 
  -3  -1  10      631.94      621.38     35.26 o 
  -2  -1  10      193.16      202.54      8.77 o 
  -1  -1  10     1315.10     1284.32     48.92 o 
   0  -1  10       10.38       10.52      1.70 o 
   1  -1  10     1459.75     1508.25     73.87 o 
   2  -1  10       80.10       94.20      3.98 o 
   3  -1  10      846.62      818.65     12.95 o 
   4  -1  10      132.59      135.01      4.15 o 
   5  -1  10      382.82      382.89      7.26 o 
   6  -1  10       84.82       89.78      5.63 o 
   7  -1  10        7.13        0.62      1.94 o 
  -7   0  10       46.44       37.88      3.62 o 
  -6   0  10        1.41        1.27      1.27 o 
  -5   0  10        5.97        7.04      1.34 o 
  -4   0  10      536.54      622.60     47.69 o 
  -3   0  10      937.54      939.94     49.14 o 
  -2   0  10        8.88        9.66      1.18 o 
  -1   0  10       96.80      106.92      3.58 o 
   0   0  10      960.43     1025.56     34.35 o 
   1   0  10      615.79      611.68     19.90 o 
   2   0  10      691.81      686.21     10.90 o 
   3   0  10      100.47      115.01      3.19 o 
   4   0  10     1090.65     1026.86     12.99 o 
   5   0  10      169.04      173.53      4.66 o 
   6   0  10      159.52      155.22      4.90 o 
   7   0  10       58.16       53.37      7.17 o 
  -7   1  10       24.11       24.06      4.78 o 
  -6   1  10       58.42       62.16     11.43 o 
  -5   1  10        4.41        3.92      1.75 o 
  -4   1  10      249.69      266.89     19.77 o 
  -3   1  10       18.11       23.21      2.28 o 
  -2   1  10     1557.90     1502.37     78.74 o 
  -1   1  10       10.87       12.33      1.27 o 
   0   1  10      819.82      823.20     23.39 o 
   1   1  10      537.59      538.13     17.58 o 
   2   1  10       53.65       52.15      2.49 o 
   3   1  10     1640.02     1589.68     14.14 o 
   4   1  10      560.29      533.06      9.24 o 
   5   1  10      415.38      387.34     10.46 o 
   6   1  10       41.58       51.99      3.02 o 
   7   1  10       85.88       87.44      4.81 o 
   8   1  10       22.15       25.03      2.27 o 
  -7   2  10       13.50       13.35      3.76 o 
  -6   2  10       38.89       42.50      5.31 o 
  -5   2  10       24.49       29.47      4.03 o 
  -4   2  10       82.21       81.44      8.40 o 
  -3   2  10      249.80      257.04     17.12 o 
  -2   2  10        3.18        3.63      1.34 o 
  -1   2  10      525.26      543.64     17.06 o 
   0   2  10       14.55       15.11      1.64 o 
   1   2  10      466.81      469.46     10.08 o 
   2   2  10      228.31      230.94      4.18 o 
   3   2  10     1157.73     1141.90     10.81 o 
   4   2  10      122.53      121.27      3.60 o 
   5   2  10      330.05      315.23     16.87 o 
   6   2  10      205.66      176.74      9.58 o 
   7   2  10       24.16       26.60      2.30 o 
   8   2  10      164.70      167.42      9.24 o 
  -6   3  10        4.01        4.08      4.14 o 
  -5   3  10       76.92       88.77     16.25 o 
  -4   3  10       37.28       42.53      2.51 o 
  -3   3  10      118.48      102.30      5.69 o 
  -2   3  10      531.41      540.07     29.51 o 
  -1   3  10      864.67      841.26     44.30 o 
   0   3  10       86.24       92.21      3.52 o 
   1   3  10       96.42      104.71      4.11 o 
   2   3  10      318.10      331.22      5.60 o 
   3   3  10      304.06      292.84      4.91 o 
   4   3  10     1438.95     1397.06     23.60 o 
   5   3  10       29.15       20.98      2.00 o 
   6   3  10      217.40      238.47      7.20 o 
   7   3  10       51.76       51.74      3.42 o 
   8   3  10      108.82      116.90     13.55 o 
  -6   4  10       10.57        6.58      4.74 o 
  -5   4  10        0.01       -1.30      3.45 o 
  -4   4  10      117.52      123.92      7.76 o 
  -3   4  10       10.71       17.71      2.08 o 
  -2   4  10      263.94      243.73     16.29 o 
  -1   4  10       82.01       73.77      6.03 o 
   0   4  10      356.41      379.82     10.48 o 
   1   4  10      550.26      539.32      8.26 o 
   2   4  10      416.85      446.57      6.20 o 
   3   4  10      740.35      741.77      8.76 o 
   4   4  10       83.17       81.25      3.99 o 
   5   4  10      622.40      596.84     16.96 o 
   6   4  10       15.42       14.84      1.94 o 
   7   4  10      197.68      194.01     12.72 o 
   8   4  10        2.74        0.26      2.13 o 
  -6   5  10        3.52        2.85      4.93 o 
  -5   5  10       24.55       28.49      5.98 o 
  -4   5  10        2.64        4.62      2.69 o 
  -3   5  10       84.96       71.36      5.89 o 
  -2   5  10        4.66        3.29      1.75 o 
  -1   5  10      168.80      167.44      8.84 o 
   0   5  10        2.88        7.34      1.84 o 
   1   5  10      642.83      681.92     15.02 o 
   2   5  10       91.52       90.05      2.90 o 
   3   5  10      269.77      274.46      4.85 o 
   4   5  10      106.17       93.08      4.23 o 
   5   5  10      367.75      384.35     21.87 o 
   6   5  10      165.51      146.88      4.92 o 
   7   5  10       40.71       45.83      4.54 o 
   8   5  10       93.29       89.29      9.99 o 
   9   5  10        1.95       -2.31      5.09 o 
  -5   6  10       13.16       16.98      5.66 o 
  -4   6  10        7.16       10.79      2.96 o 
  -3   6  10       50.64       37.14      3.42 o 
  -2   6  10      129.35      108.93      4.94 o 
  -1   6  10       57.14       50.88      3.17 o 
   0   6  10      186.36      176.05     10.11 o 
   1   6  10        0.82        0.59      1.66 o 
   2   6  10      635.46      650.49      8.90 o 
   3   6  10        0.07       -0.03      1.17 o 
   4   6  10      273.98      289.98     11.14 o 
   5   6  10      100.79       95.03      5.51 o 
   6   6  10      274.82      264.60     15.65 o 
   7   6  10       25.99       24.37      2.48 o 
   8   6  10       63.82       67.49      8.90 o 
   9   6  10       44.85       55.02      9.17 o 
  -4   7  10       13.97       13.33      4.14 o 
  -3   7  10        3.10        4.67      2.78 o 
  -2   7  10       36.29       30.68      4.60 o 
  -1   7  10       21.82       21.42      2.89 o 
   0   7  10      158.86      164.35      7.17 o 
   1   7  10       41.28       41.87      3.78 o 
   2   7  10       62.76       75.12      4.90 o 
   3   7  10       64.59       63.59      2.83 o 
   4   7  10       14.72       23.49      2.65 o 
   5   7  10      488.28      530.14     47.74 o 
   6   7  10        0.03        0.30      1.42 o 
   7   7  10       93.47       93.35      6.24 o 
   8   7  10       11.29        9.71      2.67 o 
  -4   8  10        1.17       -0.82      4.96 o 
  -3   8  10       40.19       41.34      4.72 o 
  -2   8  10        0.05       -0.28      2.12 o 
  -1   8  10       56.71       45.13      4.15 o 
   0   8  10        2.59        5.50      2.05 o 
   1   8  10       60.50       64.94      5.27 o 
   2   8  10       40.52       42.43      3.74 o 
   3   8  10      117.53      124.52      4.91 o 
   4   8  10       88.27       87.29      4.28 o 
   5   8  10       14.28       27.55      3.01 o 
   6   8  10       94.18       97.04      7.06 o 
   7   8  10       25.93       26.36      3.56 o 
   8   8  10       88.17       98.77     33.23 o 
  -3   9  10        0.08        5.79      5.09 o 
  -2   9  10       21.07       27.89      6.67 o 
  -1   9  10        5.76        2.57      2.45 o 
   0   9  10       44.59       38.77      3.78 o 
   1   9  10        1.47        8.75      2.72 o 
   2   9  10       94.39      108.74      5.29 o 
   3   9  10        1.02        0.49      2.02 o 
   4   9  10      108.09      121.46      6.68 o 
   5   9  10       42.63       32.08      3.55 o 
   6   9  10       76.21       90.64      6.83 o 
   7   9  10       34.73       29.68      4.49 o 
   8   9  10       37.85       35.78     20.65 o 
  -1  10  10       15.01        8.41      5.53 o 
   0  10  10       19.97       19.26      3.33 o 
   1  10  10       10.18       10.15      2.49 o 
   2  10  10       41.45       37.96      4.93 o 
   3  10  10       27.22       31.20      4.81 o 
   4  10  10        1.57        1.54      2.06 o 
   5  10  10       33.23       36.44      3.87 o 
   6  10  10        1.44        1.06      1.59 o 
   7  10  10       89.16       88.01      7.15 o 
   0  11  10        1.02        7.18      5.09 o 
   1  11  10        8.36       15.15      5.82 o 
   2  11  10        2.10        4.34      3.39 o 
   3  11  10        2.21        2.95      3.16 o 
   4  11  10       54.40       58.82      6.16 o 
   5  11  10       22.43       27.29      5.00 o 
   6  11  10       40.46       47.62      9.91 o 
  -3  -6  11       19.40       17.70      3.79 o 
  -2  -6  11      132.50      123.90     10.30 o 
  -1  -6  11       64.79       65.35      4.52 o 
   0  -6  11       53.17       51.55      7.92 o 
  -5  -5  11      148.50      150.72     38.73 o 
  -4  -5  11        7.48        6.99      2.16 o 
  -3  -5  11      312.62      289.96     23.18 o 
  -2  -5  11        0.10        0.20      1.52 o 
  -1  -5  11      322.77      312.20     23.44 o 
   0  -5  11       40.21       41.29      3.98 o 
   1  -5  11      243.93      212.44     25.46 o 
   2  -5  11      152.84      171.76     28.35 o 
  -5  -4  11      152.54      159.92     24.26 o 
  -4  -4  11      189.00      179.64     17.00 o 
  -3  -4  11       74.44       75.73      7.12 o 
  -2  -4  11      502.26      477.84     33.97 o 
  -1  -4  11      150.84      129.80     10.73 o 
   0  -4  11      735.71      673.61     49.26 o 
   1  -4  11        0.90        0.41      1.98 o 
   2  -4  11      436.50      450.99     14.54 o 
   3  -4  11        5.78       14.13      4.41 o 
  -6  -3  11      110.04      117.68     16.36 o 
  -5  -3  11        0.57       -0.77      1.46 o 
  -4  -3  11      140.21      140.26     20.05 o 
  -3  -3  11      181.01      197.76     17.89 o 
  -2  -3  11      651.54      567.27     48.76 o 
  -1  -3  11      101.27      109.90      9.30 o 
   0  -3  11       31.29       30.42      2.73 o 
   1  -3  11      709.24      625.75     43.16 o 
   2  -3  11      223.51      225.05     11.83 o 
   3  -3  11      228.74      232.36     10.16 o 
   4  -3  11        5.91       -0.71      2.97 o 
   5  -3  11      152.92      179.06      9.52 o 
  -6  -2  11       45.43       45.10      5.58 o 
  -5  -2  11      213.07      216.70     22.27 o 
  -4  -2  11       89.55       83.20      6.92 o 
  -3  -2  11      346.09      314.04     17.69 o 
  -2  -2  11       24.70       19.65      1.96 o 
  -1  -2  11      581.92      539.28     29.32 o 
   0  -2  11       84.46       87.29      3.84 o 
   1  -2  11      492.61      454.93     20.93 o 
   2  -2  11      203.35      195.02     13.76 o 
   3  -2  11      102.42      111.72      6.81 o 
   4  -2  11      359.96      397.72     16.33 o 
   5  -2  11       65.51       51.64      4.55 o 
  -6  -1  11       13.77       16.99      3.47 o 
  -5  -1  11       30.94       29.89      2.31 o 
  -4  -1  11      234.45      252.45     23.53 o 
  -3  -1  11      291.60      286.49     15.13 o 
  -2  -1  11      382.32      377.22     21.32 o 
  -1  -1  11       13.71       18.69      1.67 o 
   0  -1  11      405.44      385.43     15.59 o 
   1  -1  11      107.96      106.82      4.12 o 
   2  -1  11      746.63      704.91     30.34 o 
   3  -1  11      316.28      317.26     13.23 o 
   4  -1  11      260.38      275.27      7.61 o 
   5  -1  11      106.03       97.84      4.73 o 
   6  -1  11      119.60      117.44      6.04 o 
  -6   0  11       14.77       17.41      2.88 o 
  -5   0  11      177.01      192.60     31.65 o 
  -4   0  11      410.12      433.53     46.10 o 
  -3   0  11       16.04       17.62      1.47 o 
  -2   0  11      519.51      513.44     23.00 o 
  -1   0  11      242.27      218.62      7.78 o 
   0   0  11      114.02      116.75      5.52 o 
   1   0  11      410.48      396.57     13.70 o 
   2   0  11       10.22       11.64      2.89 o 
   3   0  11      521.73      554.68     10.08 o 
   4   0  11       71.73       76.74      3.63 o 
   5   0  11      732.68      738.14     11.67 o 
   6   0  11        4.73        2.50      1.94 o 
   7   0  11       54.10       62.77      5.47 o 
  -6   1  11       16.77       19.29      2.18 o 
  -5   1  11       64.78       67.62      7.32 o 
  -4   1  11        0.93        2.40      1.25 o 
  -3   1  11      220.83      212.46     14.00 o 
  -2   1  11      124.57      120.99      6.17 o 
  -1   1  11      963.98      901.34     45.76 o 
   0   1  11      156.90      150.00      4.48 o 
   1   1  11      715.86      690.08     19.66 o 
   2   1  11      823.35      775.59     10.98 o 
   3   1  11      646.04      645.38      9.68 o 
   4   1  11      173.13      173.05      4.54 o 
   5   1  11       55.15       52.22      3.49 o 
   6   1  11      326.31      315.21      9.97 o 
   7   1  11        0.44        0.75      2.03 o 
  -6   2  11        3.80        4.44      2.49 o 
  -5   2  11        4.30        2.49      2.05 o 
  -4   2  11       78.62       81.86      7.65 o 
  -3   2  11       11.13       14.11      1.52 o 
  -2   2  11      636.43      623.55     35.48 o 
  -1   2  11      208.51      213.09     11.69 o 
   0   2  11      273.78      258.99      6.45 o 
   1   2  11       27.64       20.65      1.96 o 
   2   2  11      242.28      242.25      7.16 o 
   3   2  11      111.56       94.06      2.71 o 
   4   2  11      720.59      721.03      9.18 o 
   5   2  11      134.10      125.99      4.01 o 
   6   2  11      143.73      144.43      5.66 o 
   7   2  11       64.72       72.58      4.26 o 
   8   2  11       25.59       29.20      2.64 o 
  -6   3  11       19.90       16.44      3.98 o 
  -5   3  11        1.54        5.71      2.99 o 
  -4   3  11      120.28      124.89     14.91 o 
  -3   3  11       67.33       55.25      4.64 o 
  -2   3  11      149.45      166.63      7.82 o 
  -1   3  11      477.88      483.65     18.71 o 
   0   3  11      519.77      515.19     15.18 o 
   1   3  11       28.85       20.64      2.01 o 
   2   3  11      127.03      107.98      3.75 o 
   3   3  11     1294.95     1313.84     12.29 o 
   4   3  11       19.01       22.18      1.87 o 
   5   3  11      426.97      418.38      9.43 o 
   6   3  11       75.63       69.52      3.38 o 
   7   3  11      124.38      113.89      4.32 o 
   8   3  11       12.80       10.44      1.98 o 
  -6   4  11        2.64        2.81      4.55 o 
  -5   4  11       28.02       36.02      6.26 o 
  -4   4  11        0.22        4.43      4.21 o 
  -3   4  11       91.08       97.45      6.76 o 
  -2   4  11        3.71        0.47      1.58 o 
  -1   4  11      202.87      203.31     10.55 o 
   0   4  11       34.91       35.74      2.64 o 
   1   4  11      193.34      198.05      6.91 o 
   2   4  11      385.76      371.83      6.86 o 
   3   4  11      153.57      168.05      3.84 o 
   4   4  11      386.65      378.81      9.76 o 
   5   4  11       33.62       41.48      2.55 o 
   6   4  11      296.71      300.77     14.07 o 
   7   4  11        0.07        1.72      1.52 o 
   8   4  11       90.87       83.25      4.52 o 
  -5   5  11        7.53       12.93      5.28 o 
  -4   5  11       12.59       14.93      3.46 o 
  -3   5  11        0.94        0.53      1.71 o 
  -2   5  11      316.73      304.47     12.42 o 
  -1   5  11       51.85       49.69      3.52 o 
   0   5  11      165.10      188.00      7.90 o 
   1   5  11        0.22        0.23      1.63 o 
   2   5  11      225.78      242.37      5.54 o 
   3   5  11       76.22       76.36      2.83 o 
   4   5  11       53.95       61.24      4.70 o 
   5   5  11      292.05      277.54     13.13 o 
   6   5  11      235.22      237.83      9.26 o 
   7   5  11       81.74       84.76      6.75 o 
   8   5  11       14.42       13.48      5.24 o 
  -5   6  11        2.07       -1.93      4.77 o 
  -4   6  11       13.46       11.39      2.98 o 
  -3   6  11        9.25       10.51      2.88 o 
  -2   6  11       32.88       45.78      3.23 o 
  -1   6  11      115.84      121.80      6.81 o 
   0   6  11       37.30       40.84      3.49 o 
   1   6  11      340.13      355.03     10.72 o 
   2   6  11        0.58       -0.89      1.61 o 
   3   6  11      334.74      338.38      5.81 o 
   4   6  11       12.99        7.75      2.05 o 
   5   6  11      443.88      418.59     20.01 o 
   6   6  11       11.53        8.73      1.92 o 
   7   6  11       70.64       87.65      8.40 o 
   8   6  11       40.47       32.56      6.39 o 
  -4   7  11        0.60        1.65      2.75 o 
  -3   7  11       12.29       11.71      3.23 o 
  -2   7  11       11.01        7.01      2.99 o 
  -1   7  11       96.44       95.98      8.32 o 
   0   7  11        9.90       12.86      3.94 o 
   1   7  11       35.86       34.62      2.98 o 
   2   7  11       68.05       63.41      3.63 o 
   3   7  11       94.40      114.58      4.11 o 
   4   7  11      131.28      132.12      5.48 o 
   5   7  11       12.10       17.70      2.78 o 
   6   7  11      137.49      130.66      5.45 o 
   7   7  11        7.81       11.38      1.93 o 
   8   7  11       70.19       82.25     13.36 o 
  -3   8  11        3.10        5.00      4.87 o 
  -2   8  11       14.32        9.16      3.27 o 
  -1   8  11        1.01       -0.46      2.18 o 
   0   8  11       73.66       76.83      5.79 o 
   1   8  11       34.08       29.36      3.86 o 
   2   8  11       75.16       86.15      4.28 o 
   3   8  11       15.71       18.97      3.71 o 
   4   8  11       95.75      112.34      5.12 o 
   5   8  11      155.34      153.73     11.95 o 
   6   8  11       28.58       30.84      4.25 o 
   7   8  11       36.70       27.58      3.35 o 
   8   8  11        1.51        8.84      4.12 o 
  -2   9  11        2.16        1.90      5.03 o 
  -1   9  11       19.50       20.15      4.06 o 
   0   9  11       25.05       22.03      3.30 o 
   1   9  11       29.05       33.43      3.67 o 
   2   9  11        0.01        1.21      2.29 o 
   3   9  11       88.99       88.29      6.49 o 
   4   9  11        0.01        0.12      2.02 o 
   5   9  11       20.21       27.35      3.15 o 
   6   9  11       31.25       27.96      2.74 o 
   7   9  11       55.05       61.10      5.96 o 
  -1  10  11       16.72       21.06      6.39 o 
   0  10  11        0.26        0.98      4.24 o 
   1  10  11        2.09        3.36      2.94 o 
   2  10  11       28.81       25.41      4.45 o 
   3  10  11        7.18       15.99      4.35 o 
   4  10  11       40.61       39.41      4.66 o 
   5  10  11        3.97        7.82      2.90 o 
   6  10  11       36.61       36.34      6.66 o 
   7  10  11        0.74       -1.66      1.66 o 
   1  11  11        3.30       -1.14      4.24 o 
   2  11  11       21.05       20.46      6.32 o 
   3  11  11       15.53        9.42      5.75 o 
   4  11  11       11.54       20.58      7.24 o 
   5  11  11       12.72       11.63      6.64 o 
   6  11  11        6.52        7.54      4.74 o 
  -3  -5  12       61.48       77.94     20.14 o 
  -2  -5  12       93.86       94.83     12.48 o 
  -1  -5  12       10.11        9.94      2.69 o 
   0  -5  12      156.13      152.61     24.13 o 
   1  -5  12       78.78       91.31      6.39 o 
  -4  -4  12      125.09      135.00     21.01 o 
  -3  -4  12      108.55      114.06     11.14 o 
  -2  -4  12       99.22       94.84      5.56 o 
  -1  -4  12      339.45      333.24     26.70 o 
   0  -4  12       31.29       30.23      2.81 o 
   1  -4  12      245.51      253.86     23.82 o 
   2  -4  12       20.86       18.76      4.24 o 
  -5  -3  12       61.84       71.86      7.70 o 
  -4  -3  12       68.09       68.71     16.98 o 
  -3  -3  12      260.01      276.98     40.78 o 
  -2  -3  12       51.44       54.44      5.60 o 
  -1  -3  12      307.26      305.87     22.49 o 
   0  -3  12      323.79      311.07     18.72 o 
   1  -3  12       61.74       59.60      5.58 o 
   2  -3  12      326.18      335.83     16.32 o 
   3  -3  12       76.18       81.11     10.21 o 
  -6  -2  12       31.05       29.03      5.66 o 
  -5  -2  12       11.52       11.29      1.93 o 
  -4  -2  12      185.66      208.67     31.10 o 
  -3  -2  12       10.36       11.80      3.20 o 
  -2  -2  12      465.13      439.62     29.13 o 
  -1  -2  12      163.79      152.28      7.73 o 
   0  -2  12     1085.99      996.70     54.41 o 
   1  -2  12        6.01        3.55      1.81 o 
   2  -2  12      350.57      335.22     13.95 o 
   3  -2  12      237.81      267.51     13.00 o 
   4  -2  12      183.76      197.90      9.56 o 
   5  -2  12       77.00       76.81      6.80 o 
  -6  -1  12       30.51       23.11      6.03 o 
  -5  -1  12      109.93      111.55     12.27 o 
  -4  -1  12      144.07      139.39     24.56 o 
  -3  -1  12       71.64       75.17      9.28 o 
  -2  -1  12       33.16       40.93      3.68 o 
  -1  -1  12      395.58      391.99     21.05 o 
   0  -1  12        2.97        0.62      1.45 o 
   1  -1  12      497.10      497.08     21.55 o 
   2  -1  12        3.30        4.42      1.93 o 
   3  -1  12      296.43      290.73     10.44 o 
   4  -1  12       55.01       48.38      5.23 o 
   5  -1  12      198.82      198.51      6.88 o 
  -6   0  12        0.00        0.03      1.63 o 
  -5   0  12      184.25      197.28     29.76 o 
  -4   0  12        0.85       -0.07      1.69 o 
  -3   0  12      192.56      211.18     10.24 o 
  -2   0  12       39.51       44.60      3.44 o 
  -1   0  12       36.54       40.49      2.95 o 
   0   0  12      672.17      630.66     36.38 o 
   1   0  12      715.99      664.58     36.23 o 
   2   0  12      275.74      291.06     11.87 o 
   3   0  12       17.52       17.19      2.49 o 
   4   0  12      315.04      295.65     10.76 o 
   5   0  12       17.44       13.20      2.96 o 
   6   0  12      214.39      201.36      9.61 o 
  -6   1  12       30.37       39.59      3.75 o 
  -5   1  12        0.85        1.94      1.61 o 
  -4   1  12      159.26      168.29     15.04 o 
  -3   1  12        4.73        5.27      1.33 o 
  -2   1  12      193.33      195.16     11.34 o 
  -1   1  12       30.25       24.80      2.04 o 
   0   1  12      648.21      678.85     33.55 o 
   1   1  12      266.57      275.47      7.37 o 
   2   1  12      323.94      336.19     10.57 o 
   3   1  12      122.54      127.66      5.32 o 
   4   1  12       61.31       67.61      5.63 o 
   5   1  12      360.00      352.01     11.40 o 
   6   1  12        0.71        2.70      1.95 o 
   7   1  12      269.34      293.19     14.28 o 
  -6   2  12        0.12       -0.98      1.89 o 
  -5   2  12       71.10       78.36     10.59 o 
  -4   2  12      103.27      101.42     10.30 o 
  -3   2  12       74.57       76.79      4.81 o 
  -2   2  12        3.04        1.29      1.33 o 
  -1   2  12      561.96      574.41     21.59 o 
   0   2  12      297.87      303.28      7.87 o 
   1   2  12      183.60      200.13      6.62 o 
   2   2  12      257.76      268.07      6.56 o 
   3   2  12      481.46      460.03      9.56 o 
   4   2  12        3.46        2.01      1.69 o 
   5   2  12      135.97      139.94      4.31 o 
   6   2  12      272.34      258.58     15.07 o 
   7   2  12      136.18      159.27      9.32 o 
  -5   3  12       50.85       54.12     11.90 o 
  -4   3  12        0.04        0.10      2.45 o 
  -3   3  12       91.97       91.55      5.83 o 
  -2   3  12       91.10       94.86      6.45 o 
  -1   3  12       32.89       35.60      2.40 o 
   0   3  12      624.28      590.45     19.31 o 
   1   3  12       99.94      111.31      3.82 o 
   2   3  12     1048.13     1028.69     23.36 o 
   3   3  12      193.96      197.93      5.58 o 
   4   3  12      302.08      291.20      6.01 o 
   5   3  12        9.13        4.11      1.76 o 
   6   3  12      118.46      120.39      4.28 o 
   7   3  12       63.64       73.11      9.80 o 
  -5   4  12        0.01       -1.71      4.33 o 
  -4   4  12       36.69       54.83      7.24 o 
  -3   4  12        5.06        6.00      2.01 o 
  -2   4  12      158.52      149.90     12.83 o 
  -1   4  12       14.92       12.91      2.35 o 
   0   4  12      196.85      210.77      7.82 o 
   1   4  12        2.21        0.56      1.51 o 
   2   4  12      148.32      164.66      4.64 o 
   3   4  12      161.92      167.85      4.73 o 
   4   4  12       49.19       51.77      2.82 o 
   5   4  12      287.99      276.67      8.70 o 
   6   4  12        9.92       12.86      2.00 o 
   7   4  12      171.88      175.31     16.60 o 
   8   4  12        3.30        7.24      1.96 o 
  -4   5  12        2.50        5.60      4.58 o 
  -3   5  12       75.89       85.06     12.71 o 
  -2   5  12       45.71       39.42      3.27 o 
  -1   5  12       86.78       72.90      4.96 o 
   0   5  12        0.39       -0.82      2.40 o 
   1   5  12      274.82      286.52      7.46 o 
   2   5  12       48.88       40.35      2.73 o 
   3   5  12      270.40      293.43      7.92 o 
   4   5  12       83.51       81.77      5.08 o 
   5   5  12       46.75       61.07      3.04 o 
   6   5  12      168.20      157.01      4.92 o 
   7   5  12       66.31       76.62      7.00 o 
   8   5  12       41.79       34.80      3.66 o 
  -3   6  12       12.14        8.40      2.79 o 
  -2   6  12       33.30       36.81      4.02 o 
  -1   6  12       36.29       33.84      3.80 o 
   0   6  12       66.32       66.42      5.32 o 
   1   6  12       20.51       26.25      2.74 o 
   2   6  12      190.39      201.95      5.37 o 
   3   6  12        0.04       -1.24      1.48 o 
   4   6  12      215.66      231.37      6.69 o 
   5   6  12       12.00        8.34      1.86 o 
   6   6  12      143.76      140.36      7.52 o 
   7   6  12       18.39       12.87      2.10 o 
   8   6  12       36.84       46.92     11.22 o 
  -3   7  12        2.15       -2.17      2.56 o 
  -2   7  12       23.78       31.81      4.79 o 
  -1   7  12       12.22       12.32      2.46 o 
   0   7  12      100.19       99.33      9.30 o 
   1   7  12       22.63       21.60      2.81 o 
   2   7  12       33.94       35.90      3.14 o 
   3   7  12       44.88       44.29      3.37 o 
   4   7  12       32.36       49.81      3.67 o 
   5   7  12      150.27      156.16      7.57 o 
   6   7  12        0.19       -0.48      1.54 o 
   7   7  12       88.41       89.49      4.21 o 
   8   7  12        0.01        1.01      1.75 o 
  -3   8  12        9.01        9.33      5.75 o 
  -2   8  12        0.12       -2.69      4.40 o 
  -1   8  12       19.80       19.45      5.12 o 
   0   8  12        8.93        8.14      2.86 o 
   1   8  12      112.78      112.87      8.46 o 
   2   8  12        6.25        1.82      2.04 o 
   3   8  12       46.40       53.62      8.27 o 
   4   8  12      108.85       96.40      5.41 o 
   5   8  12      101.84      126.86     11.08 o 
   6   8  12       26.71       25.02      2.57 o 
   7   8  12       13.07       12.61      2.39 o 
  -2   9  12        5.27       12.62      6.20 o 
  -1   9  12        9.05       12.40      5.47 o 
   0   9  12        7.93        5.73      3.31 o 
   1   9  12        3.88        8.88      2.52 o 
   2   9  12       28.19       25.76      4.38 o 
   3   9  12        1.30        2.30      3.14 o 
   4   9  12       91.44       97.59      6.94 o 
   5   9  12        0.02        0.16      2.09 o 
   6   9  12       21.16       33.03      3.20 o 
   7   9  12       19.35       16.62      3.75 o 
   0  10  12        0.90        1.68      5.00 o 
   1  10  12       12.43       13.85      5.50 o 
   2  10  12       10.53        9.50      3.84 o 
   3  10  12       38.34       34.25      5.34 o 
   4  10  12        0.28        2.96      3.36 o 
   5  10  12       29.78       29.73      8.84 o 
   6  10  12        2.55        0.75      2.09 o 
  -3  -4  13       40.03       51.31      7.89 o 
  -2  -4  13      171.11      193.45     27.28 o 
  -1  -4  13       42.38       46.33      3.94 o 
   0  -4  13      213.25      232.45     23.85 o 
   1  -4  13       30.90       32.80      5.41 o 
  -4  -3  13      162.76      201.11     52.90 o 
  -3  -3  13        2.53        1.34      1.80 o 
  -2  -3  13      227.83      216.29     20.50 o 
  -1  -3  13       48.04       39.58      2.99 o 
   0  -3  13       68.30       61.78      3.60 o 
   1  -3  13      270.38      264.89     21.53 o 
   2  -3  13       27.92       32.13      5.12 o 
  -5  -2  13       50.47       63.85     16.17 o 
  -4  -2  13        0.07       -1.85      2.10 o 
  -3  -2  13      295.03      283.56     31.01 o 
  -2  -2  13        3.21        2.85      1.57 o 
  -1  -2  13      391.99      383.85     26.83 o 
   0  -2  13       41.78       40.78      2.95 o 
   1  -2  13      300.99      282.16     14.42 o 
   2  -2  13      119.91      105.14      5.44 o 
   3  -2  13      195.10      219.33      9.94 o 
  -5  -1  13       31.12       33.46      4.46 o 
  -4  -1  13       61.34       68.60     10.86 o 
  -3  -1  13      113.27      126.63     16.49 o 
  -2  -1  13      148.85      151.06     23.40 o 
  -1  -1  13       22.82       20.55      4.35 o 
   0  -1  13      621.05      545.83     37.94 o 
   1  -1  13      145.76      129.82      8.48 o 
   2  -1  13      291.30      284.68     19.50 o 
   3  -1  13       34.86       29.33      3.18 o 
   4  -1  13      186.23      199.60      9.52 o 
  -5   0  13        1.80        0.54      2.62 o 
  -4   0  13       76.58       73.16     10.47 o 
  -3   0  13       21.90       14.41      2.90 o 
  -2   0  13      145.34      153.23     14.46 o 
  -1   0  13      389.63      362.12     27.18 o 
   0   0  13      217.56      229.77     22.13 o 
   1   0  13      400.36      378.74     28.86 o 
   2   0  13      272.04      272.36      8.58 o 
   3   0  13      300.95      306.85      7.81 o 
   4   0  13        8.03        4.17      3.32 o 
   5   0  13      162.02      179.46      7.75 o 
  -5   1  13       78.30       79.95     12.37 o 
  -4   1  13       20.90       17.58      2.66 o 
  -3   1  13       94.86       95.73      8.54 o 
  -2   1  13        0.43       -0.18      1.47 o 
  -1   1  13      140.18      137.56      8.97 o 
   0   1  13       14.19       10.76      2.36 o 
   1   1  13      304.60      318.27     10.73 o 
   2   1  13      135.64      139.18      4.51 o 
   3   1  13      115.98      136.92      5.51 o 
   4   1  13      131.28      124.42      7.25 o 
   5   1  13       25.19       35.17      3.45 o 
   6   1  13      214.01      216.91     15.27 o 
  -5   2  13      124.70      140.56     19.95 o 
  -4   2  13        0.39       -0.96      1.89 o 
  -3   2  13       19.77       24.04      2.20 o 
  -2   2  13       87.32       79.82      6.62 o 
  -1   2  13        2.64        3.99      1.56 o 
   0   2  13      483.47      483.35     32.19 o 
   1   2  13        9.08        3.81      2.01 o 
   2   2  13      344.29      357.69      8.58 o 
   3   2  13        3.59        1.19      1.68 o 
   4   2  13      205.34      219.89      9.22 o 
   5   2  13       50.65       46.20      6.90 o 
   6   2  13        4.96        9.39      2.69 o 
  -5   3  13        4.06        6.07      5.03 o 
  -4   3  13       62.98       73.26     14.07 o 
  -3   3  13       12.05       10.52      2.09 o 
  -2   3  13       56.33       69.09      5.31 o 
  -1   3  13      100.12      102.71      9.09 o 
   0   3  13       61.10       74.38      7.27 o 
   1   3  13      473.76      457.91     18.91 o 
   2   3  13      119.53      138.86      4.59 o 
   3   3  13      160.78      152.52      4.72 o 
   4   3  13        5.49        6.99      3.00 o 
   5   3  13      212.79      217.29      6.79 o 
   6   3  13       88.06       89.66      3.88 o 
   7   3  13      175.13      198.37     13.29 o 
  -4   4  13        0.33        4.24      4.65 o 
  -3   4  13       59.16       53.18      4.52 o 
  -2   4  13        0.90        0.86      2.15 o 
  -1   4  13       70.59       76.12      6.46 o 
   0   4  13       89.74       76.17      4.30 o 
   1   4  13      202.26      211.00      6.27 o 
   2   4  13       32.47       18.47      2.45 o 
   3   4  13      153.00      176.57      5.05 o 
   4   4  13      103.59      100.03      8.14 o 
   5   4  13       11.09       17.42      2.40 o 
   6   4  13      149.45      161.05      4.85 o 
   7   4  13        3.59        7.47      2.37 o 
  -4   5  13       13.25       18.88      6.10 o 
  -3   5  13       17.12       24.65     13.90 o 
  -2   5  13       36.96       44.40      4.21 o 
  -1   5  13        6.48        7.45      2.18 o 
   0   5  13       37.45       44.43      3.23 o 
   1   5  13      242.92      222.06      6.36 o 
   2   5  13      978.28      989.29     13.89 o 
   3   5  13       26.71       34.77      2.77 o 
   4   5  13       80.34       77.42      4.21 o 
   5   5  13       77.87       73.49      5.20 o 
   6   5  13       44.70       43.79      2.88 o 
   7   5  13       55.76       59.55      3.90 o 
  -3   6  13        9.87        5.72      5.44 o 
  -2   6  13       24.86       25.86      4.27 o 
  -1   6  13       16.86       16.14      3.42 o 
   0   6  13       40.04       46.31      4.00 o 
   1   6  13       89.36       86.04      7.95 o 
   2   6  13       38.55       50.16      3.22 o 
   3   6  13       47.64       45.72      3.43 o 
   4   6  13        0.53        0.92      2.71 o 
   5   6  13       92.20      103.23      3.97 o 
   6   6  13       24.11       17.32      2.39 o 
   7   6  13       93.59       98.73      8.66 o 
  -2   7  13        0.54        4.34      3.70 o 
  -1   7  13       12.92       13.28      5.93 o 
   0   7  13       17.95       17.97      3.21 o 
   1   7  13       41.71       49.62      5.81 o 
   2   7  13       65.35       66.00      4.04 o 
   3   7  13       24.66       34.23      3.70 o 
   4   7  13       79.29       73.46      6.23 o 
   5   7  13       15.43       19.62      2.36 o 
   6   7  13       46.38       57.56      4.79 o 
   7   7  13        0.72        0.45      1.90 o 
  -2   8  13        8.63        6.26      5.50 o 
  -1   8  13        0.36       -3.13      4.08 o 
   0   8  13       42.96       51.17     11.95 o 
   1   8  13        1.54        0.42      2.44 o 
   2   8  13       35.97       38.15      3.42 o 
   3   8  13       11.93       11.47      3.66 o 
   4   8  13       79.85       93.59     17.11 o 
   5   8  13       33.48       31.06      4.07 o 
   6   8  13       12.23       20.59      3.68 o 
   7   8  13       41.16       37.48      3.33 o 
  -1   9  13        1.17       -3.57      3.57 o 
   0   9  13        0.36        2.02      4.62 o 
   1   9  13       33.22       33.52      6.58 o 
   2   9  13        8.85        9.13      2.94 o 
   3   9  13       23.01       24.38      4.57 o 
   4   9  13        0.51        0.02      3.40 o 
   5   9  13       44.96       61.06      9.80 o 
   6   9  13        0.09       -1.36      2.02 o 
   0  10  13        7.49        5.50      5.15 o 
   1  10  13        7.66        6.99      5.25 o 
   2  10  13       11.61        8.16      5.53 o 
   3  10  13        4.12        6.07      5.41 o 
   4  10  13       41.08       48.79      9.14 o 
   5  10  13        2.79       -2.75      5.34 o 
   6  10  13       18.38       17.74      7.08 o 
  -2  -3  14       58.71       76.71      9.23 o 
  -1  -3  14      223.96      249.78     41.50 o 
   0  -3  14      103.71      110.36     18.37 o 
   1  -3  14      173.44      203.11     36.68 o 
  -3  -2  14        0.20       -0.53      2.40 o 
  -2  -2  14      224.49      222.29     29.84 o 
  -1  -2  14        1.13        0.06      1.87 o 
   0  -2  14      146.11      155.17     17.25 o 
   1  -2  14       66.22       59.21     12.60 o 
   2  -2  14      207.21      215.01     17.22 o 
  -4  -1  14       87.36       95.67     18.80 o 
  -3  -1  14       24.86       30.46      3.84 o 
  -2  -1  14       41.32       54.71      8.11 o 
  -1  -1  14      232.04      223.59     30.07 o 
   0  -1  14       11.42        8.81      2.50 o 
   1  -1  14      237.50      225.55     24.35 o 
   2  -1  14        0.19        0.25      2.82 o 
   3  -1  14      110.59      149.78     12.05 o 
  -4   0  14        4.15        4.44      4.27 o 
  -3   0  14      107.79      112.10     14.58 o 
  -2   0  14      118.89      114.35     11.77 o 
  -1   0  14      218.30      223.85     16.21 o 
   0   0  14       75.57       66.79      8.35 o 
   1   0  14      107.04      110.89     10.69 o 
   2   0  14      432.90      412.50     26.30 o 
   3   0  14       88.16       98.56      4.84 o 
   4   0  14      155.46      159.43     12.58 o 
  -4   1  14       20.94       19.16      3.39 o 
  -3   1  14        0.17        0.66      2.35 o 
  -2   1  14       99.00      101.08      4.00 o 
  -1   1  14       12.41       11.30      2.08 o 
   0   1  14      229.93      232.56      7.11 o 
   1   1  14       57.14       46.70      3.38 o 
   2   1  14      238.52      268.62     14.61 o 
   3   1  14       53.43       48.65      3.62 o 
   4   1  14      114.09      141.26      8.07 o 
  -4   2  14       41.72       51.13     13.03 o 
  -3   2  14       23.11       19.20      3.48 o 
  -2   2  14        0.16       -1.25      1.56 o 
  -1   2  14      257.58      237.25     10.68 o 
   0   2  14       97.12      106.55      5.92 o 
   1   2  14      282.46      302.98     10.65 o 
   2   2  14       90.43       84.48      4.25 o 
   3   2  14      429.91      415.99     14.47 o 
   4   2  14        3.87        8.91      3.40 o 
   5   2  14       62.64       69.92      4.48 o 
   6   2  14       74.83       69.82      6.55 o 
  -4   3  14        0.16        2.54      2.71 o 
  -3   3  14       36.42       39.33      8.16 o 
  -2   3  14       28.24       23.95      2.84 o 
  -1   3  14       96.96       95.92      6.97 o 
   0   3  14       37.41       39.29      3.12 o 
   1   3  14       42.15       57.46      6.18 o 
   2   3  14       95.98      104.15      4.65 o 
   3   3  14        0.46        1.51      2.05 o 
   4   3  14      208.07      209.83      9.26 o 
   5   3  14        0.99        1.09      2.08 o 
   6   3  14      148.63      171.94     17.74 o 
  -4   4  14       17.45       29.53      6.67 o 
  -3   4  14        4.41        4.83      2.16 o 
  -2   4  14       42.60       40.73      3.44 o 
  -1   4  14        0.21       -1.45      1.62 o 
   0   4  14        8.60       12.92      2.39 o 
   1   4  14      252.38      248.13     11.09 o 
   2   4  14      381.72      404.40      8.03 o 
   3   4  14       15.63       11.77      2.51 o 
   4   4  14       30.83       43.57      7.92 o 
   5   4  14      102.59      100.18      4.99 o 
   6   4  14        5.08        4.06      2.82 o 
  -3   5  14       25.57       28.69      9.00 o 
  -2   5  14       13.04       13.21      3.62 o 
  -1   5  14       58.88       54.27      4.31 o 
   0   5  14        5.70        4.82      2.12 o 
   1   5  14      204.34      220.18     10.43 o 
   2   5  14        1.82        2.78      2.06 o 
   3   5  14      179.32      195.73      6.30 o 
   4   5  14       31.67       31.09      7.07 o 
   5   5  14       37.94       51.60      3.89 o 
   6   5  14       79.38       87.59     12.25 o 
   7   5  14       37.30       48.83      3.86 o 
  -3   6  14       10.39        7.37      5.28 o 
  -2   6  14        4.24        1.17      2.68 o 
  -1   6  14       15.32       19.18      4.85 o 
   0   6  14       12.69        3.35      4.00 o 
   1   6  14        2.33        6.79      2.27 o 
   2   6  14      149.71      152.99      5.16 o 
   3   6  14       54.74       72.35      4.20 o 
   4   6  14       46.82       45.02      5.35 o 
   5   6  14        1.58       -2.03      2.03 o 
   6   6  14       63.52       69.93     10.31 o 
   7   6  14        4.25        1.75      2.21 o 
  -2   7  14        7.03        7.62      5.44 o 
  -1   7  14        1.06        2.65      3.64 o 
   0   7  14       11.66       15.81      8.05 o 
   1   7  14       71.02       64.20      4.88 o 
   2   7  14       44.12       53.76      3.61 o 
   3   7  14       87.53       73.39      7.66 o 
   4   7  14       53.86       63.49      7.07 o 
   5   7  14       40.86       45.39      3.81 o 
   6   7  14        2.81        4.12      2.81 o 
  -1   8  14        7.14        2.91      4.87 o 
   0   8  14        0.13       -4.49      4.49 o 
   1   8  14       37.32       39.66      5.05 o 
   2   8  14        0.19        3.84      2.83 o 
   3   8  14       29.18       26.25      4.65 o 
   4   8  14        2.33        2.90      3.37 o 
   5   8  14       16.37       12.11      6.29 o 
   6   8  14       21.92       21.38      4.27 o 
   1   9  14        0.03        7.46      5.15 o 
   2   9  14       22.42       17.52      6.23 o 
   3   9  14        0.64        0.27      3.41 o 
   4   9  14       41.47       41.41      5.88 o 
   5   9  14        0.40        0.98      5.34 o 
  -1  -2  15      149.06      173.18     12.84 o 
   0  -2  15        8.01        2.43      3.26 o 
  -2  -1  15       76.72       76.30      7.64 o 
  -1  -1  15       21.79       26.43      4.25 o 
   0  -1  15      244.31      259.83     30.12 o 
   1  -1  15       19.78       23.48      4.53 o 
   2  -1  15      146.13      164.53     24.55 o 
  -3   0  15        0.41        0.88      2.64 o 
  -2   0  15       52.39       55.07      6.07 o 
  -1   0  15       62.26       56.51      4.00 o 
   0   0  15       65.00       69.66      4.40 o 
   1   0  15       93.77       82.20      6.38 o 
   2   0  15       57.93       82.17      6.51 o 
   3   0  15       87.71       84.24      9.74 o 
  -3   1  15       46.03       53.00      6.07 o 
  -2   1  15        9.81        2.04      2.42 o 
  -1   1  15      176.12      173.37     16.31 o 
   0   1  15        3.43        6.66      2.44 o 
   1   1  15       90.06       96.93      6.92 o 
   2   1  15      103.94       94.82     12.65 o 
   3   1  15      117.30      140.89      8.00 o 
   4   1  15       75.19       68.84      9.49 o 
  -3   2  15       12.04        9.39      5.79 o 
  -2   2  15      136.62      119.05     15.16 o 
  -1   2  15       53.85       60.63      5.42 o 
   0   2  15      137.97      130.41      8.61 o 
   1   2  15        1.17        1.10      2.25 o 
   2   2  15      187.44      217.38     11.13 o 
   3   2  15       17.03        9.57      3.83 o 
   4   2  15      250.45      259.13     15.81 o 
  -3   3  15        2.20        2.51      2.91 o 
  -2   3  15       13.43        9.15      2.47 o 
  -1   3  15       29.81       20.89      4.59 o 
   0   3  15       80.53       85.12      4.87 o 
   1   3  15       59.21       52.97      4.22 o 
   2   3  15        4.81       12.42      2.55 o 
   3   3  15      142.19      136.27      6.58 o 
   4   3  15       27.43       33.80      9.45 o 
  -3   4  15       37.30       41.51      5.98 o 
  -2   4  15        1.92        1.93      2.39 o 
  -1   4  15       70.15       70.09      4.49 o 
   0   4  15       21.36       15.82      3.10 o 
   1   4  15       72.01       79.42      4.82 o 
   2   4  15       47.72       40.71      3.52 o 
   3   4  15       82.66      105.86      4.99 o 
   4   4  15       83.11       69.41      6.33 o 
   5   4  15       13.68       28.14      7.34 o 
   6   4  15       75.11       75.95      6.89 o 
  -3   5  15        0.80       -0.60      4.81 o 
  -2   5  15       33.23       31.06      7.55 o 
  -1   5  15       16.06       14.01      2.92 o 
   0   5  15       52.45       51.84      7.14 o 
   1   5  15        9.98        9.81      3.69 o 
   2   5  15       17.88       24.48      3.54 o 
   3   5  15       10.39        5.77      2.40 o 
   4   5  15       66.28       77.63     12.77 o 
   5   5  15       81.51       81.62      5.77 o 
   6   5  15       88.52      115.22      7.75 o 
  -2   6  15        9.66       19.86      6.61 o 
  -1   6  15        2.54        3.56      3.17 o 
   0   6  15        1.76        2.46      2.52 o 
   1   6  15       49.73       48.29      4.34 o 
   2   6  15        1.41        1.23      2.28 o 
   3   6  15      127.35      122.71      7.66 o 
   4   6  15       13.41       20.26      4.59 o 
   5   6  15       45.72       61.00      5.30 o 
   6   6  15        0.03       -2.85      2.85 o 
  -1   7  15        7.99       23.43      6.83 o 
   0   7  15       25.56       20.84      6.58 o 
   1   7  15      116.40      121.01      8.13 o 
   2   7  15        0.09        2.49      2.66 o 
   3   7  15        0.10       -1.55      3.13 o 
   4   7  15       88.25       86.16      7.27 o 
   5   7  15       25.99       33.61     13.14 o 
   6   7  15       25.13       18.85      4.33 o 
   0   8  15        8.49       16.85      6.58 o 
   1   8  15        0.08        2.78      4.87 o 
   2   8  15       16.29       18.86      4.56 o 
   3   8  15        4.49        0.00      4.71 o 
   4   8  15       44.06       56.00      8.76 o 
   5   8  15        1.73       -0.06      3.23 o 
   1   9  15       11.18       12.81      5.98 o 
   2   9  15        0.01       -0.16      4.81 o 
  -1   0  16       13.32       11.70      5.66 o 
   0   0  16       84.57       79.62      6.42 o 
   1   0  16       99.47      104.76     11.04 o 
   2   0  16       28.55       37.41      8.16 o 
  -2   1  16       89.48      113.36     10.47 o 
  -1   1  16        0.65        1.09      2.90 o 
   0   1  16       81.15       94.33      8.06 o 
   1   1  16       10.73        5.26      3.48 o 
   2   1  16       67.20       80.80      6.70 o 
   3   1  16       71.04       56.73      8.79 o 
  -2   2  16       29.71       32.35      6.86 o 
  -1   2  16       17.19       16.51      7.34 o 
   0   2  16        5.79        4.50      3.36 o 
   1   2  16      143.72      148.02      8.39 o 
   2   2  16        1.17        0.21      3.32 o 
   3   2  16       58.78       65.96      9.23 o 
  -2   3  16       12.73       12.36      6.13 o 
  -1   3  16       42.40       45.55      8.38 o 
   0   3  16       29.78       22.37      4.40 o 
   1   3  16       37.37       43.57      5.33 o 
   2   3  16       53.72       48.32      5.57 o 
   3   3  16        4.59        9.76      4.87 o 
  -2   4  16       84.00       81.61      9.30 o 
  -1   4  16        5.99       12.47      3.89 o 
   0   4  16       50.59       59.02      5.66 o 
   1   4  16       27.80       23.08      4.41 o 
   2   4  16       88.92       95.28      7.11 o 
   3   4  16       17.89       12.07      3.93 o 
   4   4  16        8.19        7.49      5.63 o 
  -1   5  16        9.46        3.65      3.50 o 
   0   5  16        0.21        1.43      3.26 o 
   1   5  16       23.43       23.67      4.69 o 
   2   5  16        0.01       -0.60      3.14 o 
   3   5  16       65.19       73.42      8.95 o 
   4   5  16       10.97        1.01      5.47 o 
  -1   6  16       11.35       12.75      4.28 o 
   0   6  16       28.29       19.76      5.06 o 
   1   6  16       34.40       37.04     11.27 o 
   2   6  16        4.71        5.89      4.57 o 
   3   6  16        2.77       -3.57      4.52 o 
   4   6  16       86.96       97.55     10.81 o 
   0   7  16       46.38       44.56      5.81 o 
   1   7  16        3.85        6.75      8.66 o 
   2   7  16        5.33        3.66      3.71 o 
   1   8  16       16.74       20.73      5.11 o 
   2   8  16        0.02        7.10      3.84 o 
   0   3  17       22.12       17.74      6.70 o 
   1   3  17       42.65       44.80     14.36 o 
   2   3  17       14.25       18.24      4.56 o 
   0   4  17        3.86        3.67      5.53 o 
   1   4  17       41.77       39.50      6.26 o 
   2   4  17        9.23       -1.98      3.53 o 
   3   4  17       37.05       55.40      8.70 o 
   1   5  17        1.84       -2.71      4.11 o 
   2   5  17       56.16       42.91      5.87 o 
   3   5  17        2.79       -1.90      4.84 o 
   2   6  17        7.38       15.38      4.56 o 
                                                 
